# Supplementary material for: A brain-tumor neural circuit controls breast cancer progression in mice
Source: J Clin Invest. 2023 Dec 15;133(24):e167725. doi: 10.1172/JCI167725 (PMC10721160; doi:10.1172/JCI167725)
Supplement: Supporting data values [file jci-133-167725-s147.xlsx]

## Sheet: Figure 1
	Figure 1B						Figure 1D			Figure 1F			Figure 1H				Figure 1I				Figure 1K				Figure 1L				Figure 1N				Figure 1O				Figure 1P				Figure 1Q			Figure 1R				Figure 1S
	Day 7	Day 14	Day 21	Day 28			4T1-luc			4T1-luc(×105)			Vehicle	4T1-luc			Vehicle	4T1-luc			Vehicle	4T1-luc			Vehicle	4T1-luc			Vehicle	4T1-luc			Vehicle	4T1-luc			Vehicle	4T1-luc			4T1-luc			X-axis	Y-axis			X-axis	Y-axis
	54.208	233.28	658.317	1024.94			0.95			10.36			189.2	69.93			25	11			21.6	13.67			214.755	141.312			104	41.48			4	2			0.24667	0.40293			2.73			1024.94	2.73			0.95	2.73
	58.752	246.42	516.906	972			0.89			10.02			137.46	78.27			40	13			21.13	14.85			204.994	149.764			86.39	49.89			5	4			0.28095	0.35316			2.61			972	2.61			0.89	2.61
	48.9985	292.494	513.814	1063.69			0.96			11.14			209.69	66.95			42	12			37.35	12.68			395.047	129.521			150.93	39.11			8	2			0.152	0.41478			2.75			1063.69	2.75			0.96	2.75
	99.0945	348.48	486	878.4			0.81			8.34			177.13	96.67			28	16			21.07	15.07			211.409	149.312			125.38	77.37			7	3			0.17677	0.32838			2.47			878.4	2.47			0.81	2.47
	90.75	325.125	639.45	846.72			0.77			8.12			166.79	119.46			21	17			34.2	16.33			302.302	179.32			54.67	69.07			6	4			0.30444	0.31744			2.46			846.72	2.46			0.77	2.46
	81.12	237.141	546.012	746.986			0.68			6.35			166.8	128.08			33	20			20.33	18.5			206.46	186.098			137.46	85.24			11	5			0.17391	0.27272			2.28			746.986	2.28			0.68	2.28
	50.8475	235.468	573.949	777.728			0.72			7.28			171.04	121.41			37	19			18.22	17.73			187.249	187.44			122.73	66.67			5	4			0.23106	0.31944			2.11			777.728	2.11			0.72	2.11
	39.69	253.127	563.558	935.192			0.95			9.96			194.46	73.07			27	15			41.33	15.07			416.26	164.912			86.39	51.34			7	3			0.23356	0.35007			2.57			935.192	2.57			0.95	2.57
	31.046	147.994	390.15	679.778			0.63			6.68			162.21	133.08			39	21			31.98	18.99			330.188	214.029			95	85.36			7	7			0.25417	0.26978			2.18			679.778	2.18			0.63	2.18
	55.6875	256.608	604.675	784.16			0.73			7.87			126.4	105.33			23	19			19.45	18.47			176.665	187.083			77.59	78.97			8	5			0.26868	0.27794			2.33			784.16	2.33			0.73	2.33
	57.33	272	576.356	819.346			0.75			8.24			206.83	97.87			30	20			34.11	18.8			340.091	197.047			93.33	69.23			6	5			0.26433	0.31073			2.47			819.346	2.47			0.75	2.47
	80	213.227	468.308	865.536			0.79			8.83			154.87	86.67			23	15			33.6	17.78			339.202	178.565			105	83.46			4	5			0.23068	0.2742			2.57			865.536	2.57			0.79	2.57
	72.828	288	506.88	813.338			0.74			7.72			175.07	100.86			26	21			22.14	18.72			253.687	188.022			112.59	72.38			6	5			0.24828	0.31468			2.16			813.337	2.16			0.74	2.16
	51.842	259.92	480.2	709.838			0.65			6.93			185.4	128			33	20			25.73	16.26			231.078	171.411			83.6	70.64			10	6			0.28327	0.3107			2.09			709.838	2.09			0.65	2.09
													156.04				17				28.21				288.595				96.13				5				0.22758
													187.46				20				29.95				256.001				124.26				11				0.16728
													207.99				31				20.42				203.004				173.6				7				0.16089

## Sheet: Figure 2
	Figure 2C					Figure 2K				Figure 2L			Figure 2M
	Day 5	Day 7	Day 9			Left	Right			CeM (%)			LPGi (%)
	3011.03	4620.01	3233.95			91.3333	48			92.9883			65.405
	3650.21	3084.17	3701.48			97.6667	54.6667			91.7736			62.0915
	2310.28	3733.28	4571.49			91	56.6667			91.2375			67.2619
	3375.09	2857.2	3048.7			96.6667	49.3333			87.1137			57.7813
						75.3333	37.3333			88.9569			64.5833

## Sheet: Figure 3
	Figure 3D				Figure 3I				Figure 3J				Figure 3K-3M
	Vehicle (%)	4T1-luc (%)			GRABNE2h (%)	EGFP(%)			GRABNE2h (%)	EGFP(%)			GRABNE2h-1(%)	GRABNE2h-2(%)	GRABNE2h-3(%)	GRABNE2h-4(%)	GRABNE2h-5(%)		EGFP-1(%)	EGFP-2(%)	EGFP-3(%)	EGFP-4(%)	EGFP-5(%)
	7.02381	20.8426			4.48844	0.00944			7.28858	0.62174			1.32863	0.54997	0.5192	-0.08371	0.10651		0.1723	0.07271	0.000596894	-0.02401	-0.02387
	6.65635	18.4646			2.57711	0.0038			4.74404	0.54828			1.31879	0.53918	0.20788	-0.04244	0.03996		0.14732	0.07459	0.01888	-0.04939	-0.00346
	5.03867	22.896			4.07312	0.01663			7.17433	0.54578			1.28645	0.54661	0.08083	-0.13917	0.000451625		0.07797	0.06082	-0.00109	-0.04893	0.03798
	5.26974	26.9813			3.76068	0.17706			6.45194	0.73841			1.28517	0.50645	0.05111	-0.09747	0.03435		0.04091	0.04623	0.00157	-0.03899	0.03237
	10.2628	22.5533			2.29461	0.03521			3.33239	0.53387			1.23329	0.47338	0.000253482	-0.10001	0.06756		0.00487	0.0498	0.0259	-0.07005	0.02133
													1.22056	0.48792	-0.03073	-0.08755	0.09907		0.02904	0.05807	0.01366	-0.08056	0.04075
													1.18102	0.4838	-0.10178	-0.16206	0.09907		0.00885	0.04779	-0.02076	-0.10292	0.0163
													1.16253	0.49739	-0.07658	-0.17832	0.00535		-0.00722	0.01859	-0.00591	-0.07245	0.00277
													1.18101	0.46964	-0.07173	-0.05696	-0.01822		0.01873	0.02022	-0.00571	-0.03301	0.00335
													1.18101	0.47278	-0.0374	-0.04282	0.06432		0.03556	0.01507	-0.0282	-0.0763	0.02733
													1.157	0.47676	-0.06347	-0.14904	0.05182		-0.00921	0.00731	-0.02321	-0.1028	0.02514
													1.157	0.48437	-0.08171	-0.16318	0.109		-0.00157	-0.03247	-0.03251	-0.08444	0.02957
													1.20199	0.48437	-0.07783	-0.17027	0.00765		0.02567	-0.05421	-0.02985	-0.06664	0.02569
													1.20199	0.42761	0.27729	-0.18226	0.09719		0.06362	-0.04342	-0.00764	-0.11836	0.04176
													1.19459	0.43818	0.17859	-0.23752	0.09719		0.05351	-0.07012	0.01314	-0.10038	0.02853
													1.19647	0.42383	0.20437	-0.16466	0.03568		0.01298	-0.07535	-0.0158	-0.09958	0.02895
													1.13296	0.18336	0.34768	-0.22039	0.0145		0.01308	-0.08312	0.00509	-0.04238	0.04034
													1.05183	-0.08695	0.36041	-0.2403	0.0145		0.03175	-0.07393	-0.00606	-0.0942	0.03263
													0.93622	-0.35294	0.33471	-0.18087	0.03545		0.0686	-0.07244	-0.02505	-0.09644	0.01376
													0.74884	-0.61007	0.31665	-0.18087	-0.01331		0.11744	-0.07753	-0.02062	-0.07642	0.01451
													0.6242	-0.89896	0.31149	-0.17521	-0.05296		0.07492	-0.06908	0.01609	-0.07583	0.02746
													0.55934	-1.15247	0.43437	-0.13604	-0.03693		0.08529	-0.0359	-0.03772	-0.09819	0.04089
													0.51766	-1.22195	0.38426	-0.08552	-0.02804		0.07105	-0.03857	-0.00975	-0.08472	0.04801
													0.57798	-1.17414	0.3567	-0.08552	-0.11456		0.04527	-0.03157	-0.00872	-0.03351	0.04724
													0.64949	-1.25839	0.24798	-0.08536	-0.21067		0.04424	-0.01893	-0.02078	-0.07325	0.06368
													0.56922	-1.31642	0.1901	-0.05322	-0.16214		0.03261	-0.02095	-0.02435	-0.07514	0.07594
													0.45001	-1.30273	0.2013	0.07878	-0.1236		0.0149	-0.03722	-0.00723	-0.08183	0.06901
													0.35505	-1.24189	0.16557	0.09986	-0.10824		0.01853	-0.0402	-0.01311	-0.01861	0.06504
													0.23141	-1.09243	0.16991	0.02234	-0.11476		-0.0328	-0.04731	0.02487	0.0198	0.04837
													0.14195	-1.04688	0.16472	0.08325	-0.12969		-0.0692	-0.04786	0.02157	-0.00876	0.01721
													0.0285	-0.99808	0.09687	0.06438	-0.11476		-0.06667	-0.04815	-0.00319	-0.02182	-0.01155
													-0.10554	-0.97523	0.10557	0.02864	-0.10413		-0.01284	-0.0538	0.01685	-0.08486	0.0071
													-0.12109	-0.97289	0.17009	0.16828	-0.08176		0.03561	-0.06315	0.000328329	-0.06589	-0.01605
													-0.11236	-0.88811	0.0158	0.05052	-0.06284		0.05713	-0.08278	0.01426	-0.1021	-0.03718
													-0.15025	-0.82175	-0.13189	-0.07283	-0.04436		0.05405	-0.04953	0.04867	-0.07956	-0.03734
													-0.15904	-0.80671	-0.13189	-0.07283	-0.06284		0.04926	-0.03401	0.03505	-0.09374	-0.06187
													-0.17721	-0.74354	-0.15104	-0.14063	-0.04436		0.07765	-0.00806	0.04018	-0.12245	-0.06043
													-0.19138	-0.67789	-0.16382	-0.21415	-0.04925		0.06078	-0.01338	0.05393	-0.11537	-0.05934
													-0.28844	-0.68552	-0.08489	-0.21415	-0.05062		0.01892	-0.06323	0.0925	-0.11884	-0.05833
													-0.34859	-0.66209	-0.03668	-0.19297	-0.03695		-0.00501	-0.06272	0.10715	-0.10092	-0.03606
													-0.34741	-0.56392	-0.06439	-0.30446	-0.00135		0.01463	-0.04263	0.09577	-0.10821	-0.01586
													-0.30985	-0.49458	-0.20561	-0.45342	0.00864		0.01119	-0.03803	0.13144	-0.12118	-0.02008
													-0.30229	-0.45845	-0.05658	-0.82757	-0.00135		0.01062	-0.02943	0.12222	-0.11145	-0.00708
													-0.31332	-0.31673	-0.02288	-0.94202	0.00864		0.03387	-0.05893	0.12404	-0.10045	0.00252
													-0.31594	-0.17889	0.18131	-0.9517	-0.00172		0.05858	-0.06427	0.1163	-0.1094	-0.01048
													-0.33354	-0.09827	0.18131	-0.84945	-0.01621		0.06855	-0.06956	0.11391	-0.12485	-0.01146
													-0.30279	-0.07733	0.31139	-0.71756	-0.02238		0.06389	-0.06993	0.07402	-0.09377	-0.00299
													-0.33535	-0.01886	0.31139	-0.62219	0.0153		0.09183	-0.06376	0.07724	-0.09733	-0.01162
													-0.3317	0.01107	0.22228	-0.56162	-0.02911		0.08458	-0.05754	0.05395	-0.06082	-0.01763
													-0.3279	0.07237	0.32202	-0.51979	-0.02136		0.0923	-0.0423	0.06287	-0.04303	-0.01081
													-0.4561	0.07044	0.04962	-0.45093	-0.03708		0.09826	-0.0604	0.0439	-0.07102	-0.036
													-0.50044	0.09763	-0.2349	-0.44305	0.01479		0.10831	-0.06706	0.01203	-0.04657	-0.03223
													-0.51638	0.13079	-0.3767	-0.28327	0.18435		0.05853	-0.05658	0.00773	-0.03404	-0.02812
													-0.59293	0.13079	-0.40588	-0.18015	0.14132		0.00136	-0.04423	-0.02279	-0.04701	-0.0345
													-0.80264	0.17046	-0.48459	0.11102	0.14132		0.00221	-0.04469	-0.01279	-0.02639	-0.01826
													-0.90665	0.23699	-0.10916	0.1147	0.22437		-8.10376e-05	-0.05275	-0.01874	0.01007	-0.01897
													-0.92677	0.25735	-0.12222	0.28966	0.1843		0.00683	-0.01933	-0.01307	-0.03921	-0.03716
													-1.00417	0.27816	-0.12222	0.57114	0.09809		0.08029	-0.03045	-0.05831	-0.01419	0.000743353
													-1.0286	0.26695	-0.20574	0.61679	0.04602		0.14146	-0.00162	-0.06483	0.01124	0.01318
													-1.04139	0.30944	-0.20574	0.54668	0.09837		0.14827	0.00104	-0.06539	0.00104	0.01412
													-1.0732	0.30757	-0.17381	0.41467	0.20256		0.12163	0.04003	-0.02217	0.02674	0.02424
													-1.08215	0.28645	0.07879	0.41467	0.1326		0.10962	0.03858	0.000658805	0.01044	0.03064
													-1.08964	0.24812	-0.40863	0.52445	0.1326		0.12996	0.02198	-0.00491	0.03508	0.03856
													-1.08929	0.24458	-0.40863	0.58225	0.10876		0.12662	0.01725	-0.01292	0.02064	0.03604
													-1.10691	0.27478	-0.5333	0.53458	0.17872		0.12609	0.02061	-0.01158	0.00941	0.01122
													-1.13839	0.24649	-0.53777	0.31458	0.28012		0.09965	0.00546	0.02953	0.00361	-0.009
													-1.0532	0.25407	-0.34013	0.1332	0.24628		0.09055	-0.000159361	0.01752	0.0433	6.83429e-05
													-0.89619	0.27467	-0.35327	0.1233	0.14149		0.03791	-0.01583	0.05161	0.12753	-0.00469
													-0.73137	0.26707	-0.51648	0.14282	0.14149		0.02519	-0.03298	0.07845	0.15207	-0.02893
													-0.5786	0.26707	-0.32164	0.35698	0.0264		0.000790707	-0.01008	0.0471	0.17446	-0.01466
													-0.54594	0.23032	-0.20883	0.35698	-0.05324		-0.02915	0.01236	0.02007	0.15723	0.0138
													-0.49822	0.1829	-0.08136	0.38963	-0.17226		0.01172	0.04719	0.000563025	0.15294	-0.0134
													-0.34193	0.18392	-0.08136	0.41899	-0.18785		-0.01186	0.03811	-0.00312	0.12163	-0.031
													-0.20986	0.18929	0.08551	0.28156	-0.21807		-0.06863	0.07617	0.00167	0.12269	-0.04993
													-0.08055	0.1893	0.31252	0.28156	-0.23872		-0.05778	0.08879	-0.03775	0.0809	-0.04193
													0.09028	0.20155	0.15196	0.21134	-0.23872		-0.04886	0.1049	-0.05179	0.06765	-0.01911
													0.27366	0.21078	0.14483	0.2533	-0.25832		-0.10503	0.11708	-0.01577	0.08986	-0.01813
													0.2867	0.2106	0.16134	0.16771	-0.21883		-0.1033	0.11542	0.00125	0.12211	-0.00456
													0.35056	0.24976	0.00316	0.12045	-0.1996		-0.1256	0.12058	-0.01374	0.14283	-0.04705
													0.48088	0.26537	-0.02147	0.19296	-0.16366		-0.14276	0.13689	-0.03363	0.14398	-0.05126
													0.48402	0.29739	-0.1319	0.23071	-0.11972		-0.15425	0.09494	-0.01929	0.16966	-0.07065
													0.51088	0.30434	-0.1319	0.32668	-0.08767		-0.15552	0.10175	-0.00629	0.19108	-0.04611
													0.51326	0.34536	-0.06895	0.24782	-0.04779		-0.13774	0.09575	-0.02816	0.15382	-0.0146
													0.47026	0.3251	-0.16076	0.30621	-0.02881		-0.10227	0.10487	-0.01652	0.18078	-0.01689
													0.44177	0.31657	-0.11359	0.23274	-0.02881		-0.10362	0.11569	-0.00921	0.14342	0.000507754
													0.42433	0.30622	-0.10806	0.1555	-0.01142		-0.12086	0.09333	0.000730684	0.12691	0.00137
													0.37845	0.37528	-0.07424	0.26275	0.02012		-0.13351	0.07076	-0.03591	0.09309	0.00367
													0.31547	0.37528	-0.07414	0.2412	-0.00498		-0.15504	0.07916	-0.04092	0.09274	0.00459
													0.29362	0.38467	0.07856	0.32974	-0.04216		-0.14866	0.06138	-0.02452	0.08875	0.00817
													0.21603	0.32193	0.08461	0.20209	-0.04216		-0.0838	0.04711	-0.04667	0.07287	-0.000994462
													0.15285	0.31586	0.08461	-0.00111	-0.01584		-0.08692	0.04129	-0.05057	0.10636	0.01967
													-0.04601	0.34518	0.10717	-0.09164	-0.01867		-0.10786	0.05005	-0.05619	0.11574	-0.00246
													-0.2882	0.38151	0.02826	-0.09164	0.04086		-0.15974	0.06467	-0.06479	0.10594	-0.01948
													-0.61965	0.36797	-0.04194	-0.09134	0.08191		-0.21094	0.01798	-0.07481	0.09488	0.00718
													-0.94579	0.46315	-0.04769	-0.09872	0.07647		-0.2168	-0.01145	-0.07099	0.08404	0.01774
													-1.14652	0.4719	0.02624	-0.09662	-0.04688		-0.20281	0.01714	-0.06347	0.06653	0.01086
													-1.26549	0.52704	-0.12644	0.05993	0.13326		-0.14198	0.000550089	-0.04389	0.06178	0.01226
													-1.31316	0.54578	-0.17859	0.24755	0.11805		-0.15732	-0.00898	-0.06774	0.05011	0.00271
													-1.30543	0.52829	-0.02685	0.32409	0.06663		-0.09479	-0.03287	-0.13094	0.08768	-0.01248
													-1.31091	0.54273	0.06093	0.35713	0.04699		-0.07115	-0.03075	-0.07921	0.10966	-0.00193
													-1.3385	0.59074	0.24827	0.40041	0.01931		-0.07461	-0.02449	-0.09421	0.13943	-0.00891
													-1.25102	0.569	0.22007	0.45335	0.08176		-0.11632	-0.04766	-0.07436	0.15237	0.00767
													-1.23123	0.62595	0.30574	0.53038	0.01386		-0.08659	-0.05399	-0.04756	0.15407	0.01086
													-1.24436	0.62824	0.40076	0.53903	0.01386		-0.04961	-0.03938	-0.02848	0.15356	0.000561322
													-1.14418	0.61724	0.4299	0.65222	0.0073		-0.00378	-0.02523	-0.05022	0.19025	0.01029
													-0.97636	0.61273	0.46677	0.6937	0.00985		-0.03804	-0.02332	-0.04636	0.15508	-0.00799
													-0.72614	0.54355	0.5091	0.72127	0.00985		-0.06973	-0.01554	-0.03592	0.14741	-0.00337
													-0.28411	0.52026	0.60864	1.11822	0.00985		-0.08459	-0.00431	-0.02664	0.16242	0.00773
													0.75176	0.47719	0.68853	1.04748	0.12114		-0.14107	-0.00846	-0.02018	0.15189	0.04341
													2.11535	0.32169	0.77722	1.06016	0.2353		-0.14746	-0.04652	0.01976	0.12725	0.03948
													2.87352	0.06473	0.83065	1.32238	0.35975		-0.07437	-0.05019	0.02215	0.07369	0.04731
													3.03212	-0.13422	0.92696	1.50393	0.45588		-0.03651	-0.00702	0.00777	0.04179	0.01904
													3.09925	-0.31685	1.0513	1.65207	0.56636		-0.05542	-0.03314	0.03748	0.03426	0.00752
													3.26813	-0.45685	1.49968	1.81653	0.66377		-0.04001	-0.03124	0.00386	0.05866	0.00919
													3.45961	-0.45001	1.87205	1.8497	0.7902		0.000136178	-0.03853	0.02374	0.04954	-0.00463
													3.60658	-0.39641	2.0387	1.92421	0.91778		0.01598	-0.04019	0.01363	0.03695	-0.00761
													4.2212	-0.36209	2.36141	2.09048	1.17856		0.01839	-0.00759	-0.00532	0.04569	-0.02765
													4.94206	-0.357	2.36141	2.01025	1.51226		-0.00316	0.04262	0.0093	0.06634	-0.03765
													5.60265	-0.37896	2.38956	2.18721	1.71948		-0.03745	0.03016	0.02158	0.06044	-0.00948
													6.12782	-0.31612	2.56559	2.22825	1.85399		-0.0442	0.08319	-0.03965	0.0719	-0.0127
													6.40513	-0.15946	2.59351	2.29697	2.14999		-0.10424	0.08829	0.03031	0.06221	-0.00537
													6.56738	-0.02171	2.76627	2.2579	2.40414		-0.07655	0.09127	-0.00494	0.06703	0.02595
													6.76927	0.14326	2.84243	2.18125	2.42845		-0.13264	0.07818	-0.02308	0.08058	0.03146
													6.98037	0.25697	2.99029	2.38156	2.47726		-0.17108	0.05845	-0.01786	0.06832	0.00185
													7.02648	0.30619	2.99029	2.52634	2.51584		-0.18144	0.11467	-0.01822	0.08647	0.00856
													7.04719	0.35176	3.116	2.58508	2.52493		-0.14082	0.10355	-0.01626	0.13032	0.00897
													7.0885	0.41999	3.13964	2.60109	2.52493		-0.12144	0.04429	-0.00442	0.17848	0.01118
													7.10456	0.48834	3.16062	2.63995	2.36991		-0.13172	0.01487	0.00749	0.21778	0.03325
													7.08666	0.56043	3.09842	2.67473	2.19788		-0.13707	0.02746	-0.000610982	0.25253	0.01799
													7.02888	0.61359	2.96703	2.81512	2.22407		-0.15007	0.02749	0.02482	0.25066	0.04561
													7.01044	0.67198	2.96703	2.77695	2.24143		-0.16673	0.00409	0.01118	0.23549	0.02194
													7.04484	0.74561	2.89187	2.835	2.24143		-0.15424	-0.01169	0.01496	0.19541	0.00342
													7.02544	0.83986	2.9244	2.87738	2.21359		-0.10115	-0.03992	0.01066	0.16661	0.0169
													6.93493	1.01913	2.93132	2.95639	2.20038		-0.06017	-0.04424	0.01053	0.19221	0.01617
													6.86901	1.12481	2.96897	3.00957	2.19591		-0.07062	-0.02583	0.00755	0.21703	0.00448
													6.8688	1.22128	2.90285	3.16173	2.19591		-0.07302	-0.03408	0.0167	0.19906	0.0662
													6.85265	1.17443	2.71073	3.31882	2.08385		-0.06797	-0.0332	0.03339	0.1631	0.05741
													6.80109	1.2178	2.68064	3.34717	1.95044		0.00431	-0.02539	0.02729	0.15015	0.03739
													6.74517	1.23472	2.69997	3.30131	1.89556		0.01501	-0.0129	0.01563	0.12925	0.02906
													6.70341	1.3235	2.68064	3.42487	1.87807		0.00614	-0.02004	0.02623	0.13649	-0.01604
													6.65419	1.41231	2.69473	3.50392	1.85391		0.03073	-0.00029557	0.03456	0.18753	-0.01781
													6.59659	1.41231	2.74537	3.50392	1.86923		0.0582	-0.01943	0.01949	0.23818	-0.00241
													6.53043	1.43193	2.74537	3.49923	1.83324		0.09928	-0.02737	0.02292	0.22567	0.00939
													6.47629	1.43758	2.61288	3.45433	1.89584		0.11913	0.00934	0.00493	0.19024	0.01179
													6.42929	1.37676	2.72509	3.44665	1.91827		0.09925	-0.02532	-0.00234	0.15823	0.01831
													6.38148	1.4028	2.43316	3.44665	1.91827		0.08	-0.03055	0.03652	0.13312	-0.01162
													6.3183	1.46415	2.45352	3.45167	1.93552		0.06843	-0.02378	0.03697	0.12076	0.00152
													6.28309	1.44762	2.45352	3.44506	1.95476		0.03958	-0.01147	0.05805	0.12052	-0.0036
													6.20738	1.40833	2.692	3.47275	2.02992		0.06125	-0.01551	0.05996	0.09508	0.00101
													6.06017	1.38941	2.58402	3.42101	2.02992		0.09599	-0.02148	0.08369	0.07175	0.01684
													6.01059	1.33883	2.69711	3.42399	2.12391		0.10226	-0.02219	0.02826	0.01414	0.04184
													5.94887	1.33437	2.55532	3.4206	2.12391		0.08311	-0.02505	-0.02626	-0.00917	0.03726
													5.90944	1.34198	2.5723	3.2807	2.19502		0.04251	-0.00533	-0.02445	0.0194	0.01551
													5.89601	1.33551	2.5723	3.1427	2.11037		0.0205	-0.02029	-0.00324	0.01396	0.03101
													5.84859	1.33551	2.47504	3.00509	2.11037		0.03398	0.01443	0.000468124	0.02901	0.05735
													5.74943	1.34221	2.6266	2.91805	2.15215		0.00541	0.03401	-0.08054	0.04528	0.09277
													5.62034	1.31709	2.42224	2.94198	2.1726		0.03549	0.04541	-0.08062	0.09336	0.08055
													5.4595	1.34974	2.35597	2.84306	2.14578		0.01756	0.03395	-0.08007	0.13268	0.07796
													5.40123	1.42237	2.5195	2.71772	2.10792		-0.01415	0.00146	-0.0839	0.19433	0.07125
													5.37812	1.53105	2.75257	2.70678	2.16169		-0.04523	-0.00368	-0.09118	0.20767	0.06871
													5.32375	1.50895	2.77709	2.70678	2.17099		-0.04458	-0.01142	-0.08732	0.21305	0.05954
													5.23006	1.55518	3.00634	2.67481	2.20343		-0.03748	-0.00303	-0.06854	0.22704	0.05599
													5.20523	1.58153	3.10178	2.60505	2.29813		-0.00348	0.01179	-0.04825	0.24612	0.05623
													5.09728	1.60322	3.04361	2.49731	2.29813		-0.01446	-0.02029	-0.02053	0.24806	0.07013
													4.96116	1.70015	3.10597	2.40174	2.29448		-0.03237	-0.05127	-0.0186	0.30157	0.08518
													4.85495	1.73884	3.23815	2.50764	2.41248		-0.04498	-0.04073	0.00337	0.30994	0.09761
													4.83406	1.74102	3.14614	2.60723	2.44305		-0.00719	-0.0284	0.04157	0.29125	0.09704
													4.81093	1.8099	3.31428	2.55735	2.53986		0.00443	-0.02131	0.03715	0.28048	0.10493
													4.74548	1.89377	3.12241	2.49174	2.6187		0.03144	-0.01786	0.07492	0.26887	0.07878
													4.67479	1.93952	2.86394	2.36788	2.60553		0.00435	0.02258	0.09474	0.25214	0.07348
													4.61821	1.92639	2.68063	2.45145	2.60553		-0.000760549	-0.01654	0.07309	0.27034	0.10602
													4.59172	1.8908	2.8279	2.47697	2.56354		-0.0016	-0.01486	0.04423	0.31544	0.1007
													4.5592	1.8908	2.56127	2.39333	2.52965		0.0229	0.00638	0.03846	0.25697	0.05259
													4.51279	1.93996	2.43057	2.28483	2.57165		0.05732	0.03714	0.02625	0.19107	0.0518
													4.48934	1.95283	2.33148	2.41895	2.61487		0.01971	0.07296	0.02674	0.19177	0.02917
													4.48719	1.96606	2.28914	2.40024	2.62418		0.04314	0.04305	0.03106	0.17894	0.01724
													4.42919	2.01954	2.50144	2.28306	2.6049		0.06434	0.01378	0.02612	0.22362	0.02261
													4.39812	1.96837	2.89521	2.49276	2.59559		0.0736	0.01477	0.05115	0.19573	0.00838
													4.44053	2.04263	3.10032	2.64399	2.59559		0.04458	0.04687	0.03955	0.18776	0.00756
													4.47859	2.03862	2.92464	2.65268	2.55311		0.11122	0.00395	0.02511	0.1758	0.01967
													4.44885	2.03817	3.10032	2.54229	2.49206		0.08214	-0.0126	0.03984	0.20623	-0.00437
													4.48396	2.0722	3.13023	2.65268	2.55311		0.09101	0.03492	0.06185	0.16954	-0.02265
													4.49952	2.07634	3.17257	2.7653	2.60521		0.0836	-0.00482	0.08147	0.18058	-0.00739
													4.46053	2.06763	3.15014	2.80799	2.60521		0.06466	0.04428	0.08359	0.18713	0.00518
													4.48848	2.05309	3.08431	3.07992	2.55098		0.0679	0.04502	0.08919	0.21627	0.02036
													4.52657	2.05193	3.07407	3.09046	2.52933		0.03475	0.05782	0.07784	0.17012	0.02975
													4.54348	1.97524	3.08637	2.94605	2.55593		0.04148	0.05539	0.06864	0.17988	0.01804
													4.45225	1.97605	2.97559	2.8983	2.57466		0.01289	0.07632	0.07481	0.21088	0.02247
													4.36	1.97353	3.17057	2.99687	2.62602		0.0605	0.05706	0.06469	0.21633	0.01584
													4.32228	1.9942	3.17166	3.0312	2.6431		0.00776	0.02109	0.08443	0.22713	0.00419
													4.36425	2.03124	3.20915	3.06283	2.73189		0.04141	0.00715	0.0615	0.19085	0.04094
													4.3497	2.1082	3.17938	3.06283	2.85042		0.03377	-0.00137	0.03126	0.21128	0.01215
													4.37707	2.04813	3.06369	2.93263	2.80987		0.03736	-0.00485	0.01257	0.19722	0.02806
													4.25797	2.01534	3.06369	2.93263	2.8356		0.07181	-0.02209	-0.00604	0.19633	0.01675
													4.27355	2.01534	3.11928	3.11409	2.89725		0.06398	-0.01016	-0.00123	0.17034	-0.00776
													4.31804	2.08683	3.11928	3.46614	2.83835		0.00618	-0.02027	0.02715	0.18719	0.00238
													4.3619	2.1137	3.08793	3.51651	2.82965		0.00404	-0.02299	0.02057	0.207	0.0237
													4.42361	2.1137	3.1223	3.59719	2.82566		-0.01969	-0.02518	0.000225058	0.14045	0.02645
													4.40443	2.1649	3.03105	3.44965	2.78338		-0.000723407	-0.01101	-0.00478	0.13247	0.0554
													4.37915	2.09286	3.01954	3.44965	2.76533		0.04906	0.01091	0.01477	0.12583	0.06097
													4.38104	2.08487	2.98338	3.54707	2.73742		0.00579	0.01638	0.01233	0.12712	0.06802
													4.41916	2.10135	2.97485	3.53142	2.73742		-0.02801	-0.0094	-0.05819	0.12033	0.06318
													4.47416	2.04107	2.97059	3.69769	2.77179		-0.06117	-0.02826	-0.06864	0.20235	0.04909
													4.48792	2.08143	2.97059	3.50957	2.75802		-0.0848	-0.04537	-0.0159	0.2208	0.0298
													4.52492	2.07373	3.06139	3.34331	2.75802		-0.11899	-0.09831	0.02485	0.2239	0.04032
													4.54182	2.07586	3.07485	3.42462	2.71881		-0.08098	-0.08692	0.03351	0.26234	0.04557
													4.5127	2.1006	3.07942	3.17424	2.72813		-0.05965	-0.06813	0.01856	0.27979	0.02056
													4.42631	2.11462	3.26163	3.0877	2.72602		-0.03176	-0.1028	-0.01389	0.28423	0.04992
													4.42631	2.08549	3.38305	3.01535	2.7321		-0.03773	-0.1095	0.00923	0.2359	0.04737
													4.39277	2.10735	3.52621	3.08127	2.70045		-0.05741	-0.11795	0.01721	0.22131	0.02389
													4.3378	2.16607	3.54205	3.22152	2.68389		-0.03157	-0.10262	0.01008	0.2185	0.02972
													4.27023	2.35806	3.54205	3.00586	2.63908		-0.00786	-0.07676	0.01977	0.20402	0.03306
													4.16486	2.60507	3.53816	3.31544	2.63524		-0.0145	-0.04732	0.01194	0.18625	0.02065
													4.04898	2.7449	3.53816	3.50836	2.56151		-0.02727	-0.04443	0.02295	0.1788	0.04877
													3.94483	2.82993	3.666	3.50836	2.56151		-0.02446	-0.01025	0.01542	0.20659	0.05577
													3.77927	2.8012	3.70287	3.09869	2.62091		-0.0683	0.04025	0.00893	0.1803	0.05977
													3.71765	2.85533	3.75073	3.12822	2.57062		-0.07844	0.06794	-0.00547	0.15388	0.06376
													3.71765	2.90079	3.87993	3.2856	2.52889		-0.04374	0.04707	0.03845	0.13548	0.07741
													3.61781	2.89124	3.98872	3.50433	2.46547		-0.00060124	0.02583	-0.00118	0.12981	0.08676
													3.60213	2.88384	3.98872	3.54766	2.46547		0.05221	0.04085	-0.01342	0.16149	0.0821
													3.60883	2.86818	4.11093	3.45014	2.4506		0.11245	0.05961	0.0323	0.1771	0.0711
													3.72705	2.79488	4.19804	3.63464	2.34588		0.11807	0.02752	0.03504	0.14522	0.05163
													3.89309	2.75384	4.2266	3.55479	2.25118		0.09171	-0.00807	0.04276	0.21123	0.05715
													3.94796	2.73714	4.29056	3.81033	2.36429		0.09354	-0.00859	0.03744	0.22045	0.04306
													3.99931	2.73714	4.17489	3.74489	2.29843		0.07835	0.00882	0.02195	0.20983	0.06395
													3.98742	2.76786	4.22322	3.58926	2.29503		0.13328	-0.00955	0.00985	0.22903	0.03825
													4.0101	2.75196	4.11008	3.64715	2.33725		0.12058	-0.03444	0.04783	0.25036	0.03991
													4.03809	2.71879	4.44244	3.68289	2.33725		0.10091	-0.06161	0.02399	0.20622	0.04876
													4.11251	2.72599	4.27736	3.72305	2.46005		0.10846	-0.06608	0.05685	0.16483	0.02891
													4.19509	2.80811	4.55663	3.76975	2.50584		0.10363	-0.0842	0.08805	0.16113	0.02024
													4.25597	2.88596	4.89022	3.76975	2.50584		0.11761	-0.12821	0.05042	0.12948	0.02784
													4.26586	2.94432	4.88351	3.77868	2.54181		0.08529	-0.13373	0.04298	0.16161	0.04912
													4.27767	2.97402	4.98522	3.71451	2.61779		0.12604	-0.11278	0.02369	0.13958	0.04084
													4.29479	3.01636	5.02164	3.60263	2.62701		0.13408	-0.0808	0.01462	0.11443	0.0506
													4.25	3.01415	5.02164	3.333	2.6292		0.0875	-0.07257	0.03119	0.1144	0.05515
													4.25	3.07401	4.93385	3.333	2.68563		0.08389	-0.03786	0.01931	0.15569	0.08449
													4.24009	3.15071	4.96843	3.2491	2.62429		0.06634	-0.01859	-0.0158	0.12707	0.08604
													4.23768	3.21751	4.78674	3.24088	2.62429		0.05287	-0.00631	-0.00746	0.15182	0.07003
													4.19637	3.23461	4.51775	3.25506	2.63787		0.06323	0.05443	-0.0039	0.19393	0.06966
													4.12666	3.26483	4.33646	3.39088	2.59977		0.08611	0.05805	-0.01652	0.1711	0.04654
													4.07952	3.31936	4.27035	3.61961	2.64097		0.06289	0.04774	-0.016	0.20887	0.02618
													4.01505	3.27541	4.21417	3.42995	2.57221		0.03468	0.05338	-0.00575	0.21354	0.019
													3.96924	3.24181	4.00906	3.26639	2.64948		0.01019	0.03809	-0.01264	0.23649	0.01905
													3.92785	3.24375	3.79125	3.26639	2.51827		0.01737	0.01637	-0.01148	0.19696	0.03698
													3.97535	3.28299	3.86974	3.26639	2.42481		0.05136	0.01065	-0.01541	0.19844	0.02259
													4.08339	3.32219	3.84604	3.36686	2.41724		0.05245	-0.01461	-0.02252	0.22059	0.0329
													4.0755	3.32313	3.80617	3.51173	2.33325		0.0389	-0.06001	-0.03195	0.25409	0.03137
													4.08732	3.29804	3.80617	3.55345	2.32957		-0.0267	-0.03954	-0.06294	0.25295	0.04885
													4.02246	3.35094	3.71695	3.55345	2.39712		-0.06896	-0.0339	-0.0886	0.24007	0.03809
													3.97042	3.29804	3.71695	3.69687	2.36165		-0.08215	-0.05983	-0.06484	0.23865	0.0401
													3.92602	3.30625	3.70914	3.69687	2.28419		-0.09852	-0.0185	-0.07264	0.18892	0.04856
													3.90555	3.30625	3.84395	3.6416	2.44282		-0.10255	0.00365	-0.0702	0.16047	0.05621
													3.89202	3.31475	3.90245	3.75398	2.26936		-0.11155	-0.04729	-0.04243	0.16106	0.06217
													3.90552	3.31084	3.82514	3.79564	2.34409		-0.08065	-0.07279	-0.07707	0.18907	0.06847
													3.82772	3.35949	3.94265	3.87884	2.49256		-0.04508	-0.07995	-0.0907	0.20123	0.06367
													3.75264	3.36297	3.98193	3.95081	2.48058		-0.06984	-0.0791	-0.05478	0.23709	0.05481
													3.76768	3.36912	3.95357	3.9139	2.55598		-0.09011	-0.02088	-0.01704	0.21852	0.05843
													3.80756	3.36912	3.95357	3.94859	2.61219		-0.05076	-0.02634	0.00828	0.20775	0.03542
													3.82617	3.36912	3.98191	4.00853	2.63645		0.01431	-0.02586	0.03336	0.22004	0.0431
													3.85042	3.43192	4.08255	4.08409	2.71082		0.03279	-0.0494	0.04345	0.27584	0.05402
													3.85016	3.44511	4.38312	3.98947	2.71082		0.03511	-0.06276	0.07292	0.29663	0.04935
													3.92519	3.51019	4.4662	4.06188	2.647		0.02713	-0.08601	0.07639	0.28376	0.0473
													3.98137	3.52836	4.64018	4.23113	2.69538		0.01676	-0.04299	0.07482	0.26742	0.05798
													3.94422	3.51019	4.66324	4.27455	2.70784		0.03523	-0.000878319	0.08749	0.24283	0.0415
													3.95528	3.45455	4.65552	4.36832	2.66906		0.03295	0.04996	0.08229	0.17867	0.03686
													3.9626	3.47148	4.68561	4.6162	2.59753		0.03761	0.06101	0.0535	0.16543	0.02996
													3.93987	3.5121	4.78337	4.60597	2.59753		-0.01796	0.07788	0.0363	0.14273	0.00329
													3.90863	3.60211	4.99224	4.75185	2.55665		-0.05389	0.0465	0.05591	0.17231	0.0045
													3.90863	3.60211	5.15349	4.72626	2.44143		-0.02599	0.06563	0.0679	0.16922	0.02571
													3.90863	3.55552	5.26791	4.67687	2.29665		-0.03502	0.06241	0.10163	0.15336	0.01491
													3.93051	3.51781	5.22571	4.62919	2.3425		-0.04496	0.09107	0.06848	0.14568	0.0514
													3.92517	3.46704	5.20209	4.59376	2.3425		-0.00257	0.12166	0.02227	0.1536	0.04609
													3.94001	3.54703	5.10023	4.52648	2.41467		-0.01032	0.07735	0.03418	0.11228	0.05391
													4.04159	3.55256	5.29095	4.64493	2.36883		0.00636	0.05969	0.01401	0.09169	0.03599
													4.17644	3.53964	5.188	4.78123	2.43361		-0.00568	0.0383	0.01158	0.14427	0.0206
													4.07916	3.49479	5.16744	4.89	2.45284		0.01441	0.0424	0.02937	0.0949	0.00933
													4.13355	3.45193	5.35816	4.89652	2.51288		-0.02825	0.01618	0.03048	0.10291	0.02792
													4.25241	3.46879	5.37694	4.80986	2.56601		-0.01927	0.01553	0.01115	0.12916	0.02249
													4.26456	3.4814	5.24377	4.79681	2.52002		-0.05114	-0.01838	-0.01145	0.12823	0.00434
													4.28669	3.46165	5.24377	4.75798	2.52002		-0.02249	0.00391	-0.01632	0.14607	0.03501
													4.26078	3.49675	5.17809	4.80672	2.49196		-0.0026	-0.00678	-0.00753	0.10448	0.0111
													4.26078	3.50292	5.05888	4.92065	2.37026		-0.02032	-0.05794	-0.01324	0.1006	0.01918
													4.26731	3.50131	5.06021	4.93642	2.37026		-0.02556	-0.06577	-0.00308	0.10679	0.01407
													4.21792	3.4983	5.3284	4.86628	2.52709		-0.01955	-0.02137	-0.00654	0.13734	0.00539
													4.27433	3.53334	5.5532	4.77156	2.45636		-0.0571	-0.0126	0.00407	0.13295	-0.00317
													4.3844	3.56411	5.65226	4.78526	2.47071		-0.09254	0.00304	0.04303	0.14461	-0.00645
													4.3844	3.56411	5.6751	4.87903	2.38965		0.00553	0.00689	0.03968	0.13075	-0.00431
													4.34342	3.57218	5.64166	4.89232	2.3633		0.02632	0.00227	0.0568	0.15451	0.000513855
													4.32558	3.5883	5.36739	4.9493	2.45772		-0.000870409	0.03442	0.03593	0.18769	-0.02014
													4.35106	3.59465	5.2785	4.9493	2.50461		0.02138	0.01976	0.01383	0.17789	-0.01716
													4.41379	3.60775	5.322	4.96191	2.53974		0.0132	0.01598	0.01017	0.21907	-0.03497
													4.42291	3.66598	5.11756	4.91159	2.63742		0.0303	0.03625	0.02962	0.21373	-0.01078
													4.43421	3.67594	4.98145	5.0166	2.5743		0.01685	0.07068	0.03521	0.23317	0.01266
													4.48235	3.67594	5.08742	4.9644	2.57156		-0.0358	0.07477	0.03233	0.22093	0.01952
													4.44256	3.66495	5.19625	4.95495	2.59931		-0.01794	0.08965	0.00434	0.24256	0.01797
													4.41168	3.67154	5.33136	4.95495	2.57156		0.03203	0.07039	0.00525	0.22414	0.03261
													4.39885	3.64999	5.33136	4.95286	2.55047		0.02603	0.09431	0.01209	0.23307	0.03787
													4.44689	3.64999	5.60586	4.99598	2.60359		0.01989	0.0943	0.0201	0.23641	0.02276
													4.45584	3.61592	5.72227	4.96664	2.55047		-0.00547	0.08222	0.00444	0.21053	0.04128
													4.44113	3.60886	5.72227	5.03396	2.55047		-0.04922	0.07966	-0.01735	0.236	0.03688
													4.37695	3.61411	5.71603	4.97339	2.533		-0.04202	0.07938	0.01033	0.21876	0.07858
													4.40244	3.67363	5.84654	4.99073	2.51112		-0.03039	0.06586	-0.01289	0.22305	0.07487
													4.34667	3.73635	5.94083	4.95256	2.51112		0.02461	0.04522	0.04702	0.22222	0.06895
													4.29502	3.72038	5.90623	4.98503	2.50053		0.02936	0.0166	0.0397	0.22311	0.0405
													4.24557	3.69828	5.82328	4.9932	2.396		0.03214	-0.0212	0.05842	0.22426	0.03792
													4.22164	3.69601	5.61091	5.02709	2.48391		-0.01487	-0.01144	0.05602	0.19636	0.05649
													4.26443	3.69429	5.61034	5.02709	2.46412		-0.02084	-0.0181	0.03377	0.15521	0.05597
													4.24735	3.73887	5.63764	5.07814	2.4475		-0.01864	-0.03742	0.03275	0.12555	0.07924
													4.27847	3.71718	5.86158	5.07789	2.44734		0.00215	-0.0582	0.02736	0.13003	0.07131
													4.25474	3.7254	5.84871	5.14201	2.4371		0.09044	-0.07327	0.04021	0.16592	0.08662
													4.22014	3.7816	5.90684	5.06067	2.45351		0.11964	-0.07795	0.01787	0.18958	0.07197
													4.12023	3.84843	5.88139	4.98014	2.49498		0.08149	-0.0631	0.01389	0.1946	0.07489
													4.19523	3.85606	6.00436	4.88651	2.49498		0.06369	-0.08453	0.01649	0.19401	0.05655
													4.2563	3.94238	5.92302	5.06601	2.45351		0.13281	-0.09201	0.01666	0.17578	0.03922
													4.26225	4.02214	5.95204	5.29636	2.45351		0.11135	-0.0981	-0.00794	0.14838	0.03114
													4.20182	4.04299	5.8826	5.15413	2.48715		0.12877	-0.10596	-0.01886	0.13578	-0.01655
													4.12431	4.04523	5.91042	5.06399	2.5018		0.17027	-0.06027	-0.00355	0.1706	-0.03939
													4.11	4.07982	5.93057	5.02416	2.48538		0.16686	-0.05057	0.02778	0.19385	-0.05325
													4.12375	4.14105	6.03738	5.11108	2.52441		0.10852	-0.04404	0.01442	0.16126	-0.04527
													4.10912	4.17383	6.06889	5.03827	2.6492		0.07062	-0.06438	0.01241	0.1267	-0.05288
													4.08971	4.18547	6.13012	5.09224	2.58551		0.03083	-0.02963	0.03115	0.12157	0.00927
													4.15003	4.18895	6.09967	4.93017	2.5522		0.04891	-0.0105	0.02359	0.1281	0.01095
													4.12806	4.19707	6.07528	4.98414	2.51919		0.08426	0.02633	0.0422	0.1469	0.02729
													4.1104	4.13695	6.20855	4.99983	2.46472		0.09829	0.01283	0.0617	0.18322	0.02532
													4.13922	4.16363	6.24326	4.99983	2.55025		0.11416	0.0542	0.06009	0.21372	0.06962
													4.28818	4.18705	6.38237	4.90267	2.52083		0.1039	0.08447	0.08119	0.24815	0.08231
													4.40837	4.24049	6.38237	4.92882	2.52083		0.09098	0.08512	0.0621	0.21584	0.08158
													4.58974	4.16912	6.45029	5.14467	2.52083		0.10131	0.07789	0.01264	0.20723	0.0841
													4.60461	4.18478	6.54354	5.21035	2.47553		0.04545	0.07707	0.02851	0.26718	0.07503
													4.61523	4.08764	6.58425	5.01612	2.4434		-0.024	0.10931	0.02045	0.25284	0.0471
													4.6083	3.95654	6.58425	5.24367	2.41344		-0.01044	0.11418	0.0254	0.2516	0.02178
													4.58481	3.93911	6.5128	5.38371	2.21337		0.04083	0.07839	0.02463	0.23315	0.04535
													4.53994	3.95888	6.59566	5.5457	2.13151		0.06541	0.06778	0.00799	0.23027	0.04835
													4.49029	4.0477	6.66343	5.66573	2.10993		0.03277	0.08537	-0.01215	0.23014	0.0384
													4.5157	4.01267	6.45193	5.81298	2.10993		-0.00124	0.0928	0.01454	0.23409	0.04518
													4.50916	4.00392	6.43464	5.85353	2.09035		0.02602	0.08666	0.02904	0.24042	0.04609
													4.50803	3.98699	6.55302	5.90103	2.10943		-0.00348	0.05867	0.04321	0.22501	0.05963
													4.50944	4.16952	6.39456	6.19458	2.13112		-0.01559	0.07089	0.05683	0.22478	0.04599
													4.66421	4.23682	6.21328	5.89793	2.05796		0.01006	0.0778	0.05471	0.22364	0.04169
													4.84422	4.29468	6.26644	5.97511	2.07461		0.03962	0.05124	0.09394	0.18789	0.06497
													4.94579	4.33231	6.19805	6.21553	1.96856		0.00834	0.04961	0.05153	0.21645	0.06402
													4.9795	4.3516	6.0779	6.39608	1.99808		-0.02163	0.06763	0.0778	0.21524	0.04857
													5.05886	4.37482	6.0779	6.35213	2.1573		-0.05864	0.05384	0.09132	0.20395	0.05809
													5.1003	4.35077	6.0779	6.35213	2.19818		-0.01139	0.09692	0.10047	0.23591	0.05364
													5.08402	4.37066	6.33849	6.28208	2.19818		0.02575	0.07218	0.09013	0.20946	0.0572
													5.08416	4.29534	6.43997	6.32099	2.23454		0.01513	0.09224	0.09531	0.19522	0.05266
													5.16896	4.32901	6.47805	6.20371	2.19048		0.01789	0.09914	0.09934	0.2279	0.04481
													5.18358	4.30715	6.47805	6.03492	2.28396		0.00938	0.04123	0.08701	0.19266	0.03865
													5.10812	4.26024	6.47107	6.06302	2.31769		0.01417	0.04558	0.06201	0.18601	0.04455
													5.15542	4.18975	6.53577	6.05339	2.41154		0.05325	0.06295	0.00128	0.21155	0.04624
													5.1569	4.08177	6.5876	6.03304	2.35067		0.12539	0.06563	-0.01631	0.16411	0.07864
													5.2232	3.88984	6.87717	6.00385	2.44052		0.11871	0.0406	-0.03441	0.15441	0.09942
													5.23734	3.17285	6.9961	5.92906	2.40384		0.1038	-0.00708	-0.05128	0.16016	0.11164
													5.22749	2.83923	7.08129	5.90918	2.41879		0.06161	-0.04032	-0.06814	0.16106	0.1091
													5.28623	2.76186	7.07923	5.92935	2.41879		0.07999	-0.03287	-0.07741	0.16141	0.09002
													5.37602	2.73531	7.07532	5.78912	2.31779		0.02944	-0.00828	-0.0764	0.14917	0.10444
													5.43582	2.73531	7.04479	5.77269	2.38212		-0.0179	-0.00211	-0.06961	0.14984	0.10217
													5.44401	2.41836	7.04479	5.64007	2.26784		-0.02324	0.01971	-0.05879	0.17233	0.0952
													5.50591	2.20018	7.0393	5.62429	2.22236		-0.05459	0.01936	-0.02319	0.17021	0.0985
													5.50324	2.22641	6.92203	5.61487	2.18436		-0.05824	-0.00701	-0.00851	0.17144	0.07274
													5.46231	2.24025	6.71838	5.59445	2.10307		-0.14681	0.01191	0.04065	0.12527	0.06059
													5.42181	1.7037	6.72386	5.61919	2.02839		-0.09429	0.01712	0.06124	0.15269	0.05519
													5.42252	0.00048988	6.37358	5.60743	2.02839		-0.0928	0.01107	0.04441	0.20009	0.03672
													5.45107	-0.41382	6.34618	5.61459	1.90048		-0.05892	0.0154	0.0343	0.21133	0.05724
													5.48556	-0.36238	6.24473	5.57931	1.90048		-0.06683	0.05669	0.04456	0.25863	0.0667
													5.49297	-0.34368	5.99618	5.63968	1.88393		-0.10843	0.0311	0.06302	0.26336	0.04606
													5.47281	-0.88725	6.00392	5.53587	1.8767		-0.03668	-2.57059e-05	0.07454	0.2767	0.01012
													5.47281	-0.98147	5.53816	5.37815	1.89976		-0.07668	0.03477	0.07754	0.30087	0.01283
													5.34441	-1.02821	5.46125	5.4745	1.94097		-0.08148	0.04017	0.09103	0.31022	0.02587
													5.24541	-1.01004	5.4535	5.48413	1.9304		-0.06983	0.04286	0.11155	0.28174	0.03579
													5.27678	-1.20543	5.21314	5.33662	2.06685		-0.05057	0.02144	0.09293	0.33549	0.03559
													5.2851	-1.43344	5.20605	5.22014	2.00689		-0.0695	0.02904	0.08886	0.3042	0.04318
													5.32405	-1.41577	5.37125	5.13614	2.03205		-0.0697	0.07146	0.11247	0.29579	0.03864
													5.30138	-1.53054	5.01898	5.01794	2.07676		-0.04559	0.08411	0.11359	0.27891	0.02468
													5.27489	-1.52838	4.89703	4.86097	2.17916		-0.08764	0.08445	0.10232	0.23413	0.01734
													5.22537	-1.54641	4.76995	4.72571	2.27494		-0.0861	0.09216	0.07418	0.23205	0.02125
													5.26215	-1.57912	4.96233	4.55694	2.28802		-0.07688	0.08637	0.06308	0.23697	0.00395
													5.26823	-1.65974	4.96233	4.58934	2.30319		-0.06463	0.08219	0.10186	0.23388	0.01129
													5.28257	-1.7277	5.22371	4.47508	2.30319		-0.05361	0.06669	0.11653	0.24577	0.03517
													5.22475	-1.86386	5.3956	4.45265	2.30319		-0.05653	0.07596	0.07714	0.27141	0.02553
													5.15708	-2.01138	5.28033	4.41501	2.2627		-0.08768	0.04692	0.08329	0.21707	0.01566
													5.16994	-2.07716	5.31009	4.41501	2.24552		-0.10097	0.00939	0.04213	0.25181	-0.00115
													5.13696	-2.09561	5.41531	4.49314	2.23844		-0.07947	-0.00442	0.02943	0.2661	-0.03417
													5.17261	-2.09084	5.28622	4.46073	2.23844		-0.07245	0.01724	0.10473	0.27761	-0.06028
													5.27723	-2.11042	5.31171	4.38259	2.16274		-0.1201	0.03663	0.12095	0.28129	-0.04271
													5.29401	-2.12839	5.32465	4.41812	2.15175		-0.05443	0.01629	0.12751	0.25367	-0.04207
													5.29312	-2.11218	5.30372	4.41812	2.13582		-0.01956	-0.03913	0.11852	0.27991	-0.02514
													5.27398	-2.09247	5.4011	4.30765	2.00696		-0.00214	-0.04724	0.07131	0.28574	0.00645
													5.34237	-2.09465	5.16256	4.32301	1.92036		0.02147	-0.03575	0.06825	0.29491	-0.00167
													5.28192	-2.09112	4.90468	4.42141	2.00696		0.01387	-0.04609	0.04324	0.27707	0.02735
													5.32452	-2.56549	4.89016	4.56449	1.93261		0.01699	-0.01422	0.05026	0.27736	0.05836
													5.32434	-3.05014	4.87154	4.58774	1.93261		-0.02141	0.00804	0.06751	0.2782	0.05965
													5.33134	-3.06791	4.8465	4.59843	1.96767		-0.01899	0.01981	0.0653	0.25543	0.07946
													5.25198	-3.04511	4.89846	4.73995	1.97641		-0.02477	-0.00341	0.01448	0.26161	0.0801
													5.16742	-3.04149	5.08541	4.60058	2.008		0.03779	0.01846	-0.0018	0.25241	0.08605
													5.13555	-3.0383	5.16315	4.41168	2.008		0.00988	-0.02096	-0.03417	0.25678	0.09203
													5.09482	-2.99099	5.34177	4.48226	1.96192		0.05601	-0.0147	0.0092	0.22004	0.08643
													4.78386	-2.94099	5.36896	4.35068	1.96192		0.01316	-0.0342	0.02033	0.17887	0.07246
													4.20975	-2.83966	5.3215	4.41712	1.96192		0.02652	-0.0437	0.04056	0.13529	0.08405
													3.7664	-2.78046	5.30758	4.41712	1.86715		0.03725	-0.04939	0.01688	0.15285	0.05182

## Sheet: Figure 4
	Figure 4E				Figure 4F				Figure 4H				Figure 4I				Figure 4K				Figure 4L				Figure 4M					Figure 4N						Figure 4P				Figure 4R				Figure 4S				Figure 4T
	EYFP	taCasp3			EYFP	taCasp3			EYFP	taCasp3			EYFP	taCasp3			EYFP	taCasp3			EYFP	taCasp3			EYFP	taCasp3			EYFP	Day 7	Day 14	Day 21	Day 28			EYFP	taCasp3			EYFP(×105)	taCasp3(×105)			EYFP	taCasp3			EYFP	taCasp3
	100	199.8			17	23			16.12	32.15			167.954	333.215			74.33	82.68			5	5			0.31306	0.23879				58.8245	213.444	449.152	575.159			0.5	0.63			6.13	4.17			2.04	1.91			2.42	2.01
	46.13	198.93			18	33			17.53	22.78			190.065	242.278			61.58	114.84			4	7			0.33757	0.22009				109.33	262.4	593.451	825.008			0.79	0.3			8.25	1.51			2.25	1.21			2.37	1.77
	113.96	191.54			20	35			12.5	12.25			130.718	167.025			94.32	115.32			2	6			0.33049	0.2164				38.808	363.312	960.018	1306.74			1.08	0.56			10.17	3.63			2.19	1.59			2.52	1.68
	89.12	87.87			16	19			8.22	27.08			98.676	271.608			50.66	104.14			4	8			0.35778	0.17792				72.5	175.712	501.642	837.804			0.83	0.32			9.23	2.3			2.27	1.38			2.06	1.96
	109.26	181.67			18	21			25.86	35.46			243.665	323.446			43.18	106.44			3	9			0.38507	0.21565				55.016	340.135	470.016	1045.46			1.05	0.4			10.06	2.68			2.58	1.36			2.13	1.78
	69.23	92.35			14	13			25.59	16.94			262.939	171.694			41.23	85.29			6	5			0.35453	0.30393				71.656	310.675	433.35	697.477			0.63	0.56			7.21	4.24			2.14	1.59			2.26	1.41
	101.13	161.09			21	19			14.23	20.51			157.507	213.051			59.96	85.86			5	4			0.3364	0.28559				27.216	226.482	403.971	774.047			0.56	0.52			6.34	3.06			2.08	1.98
	113.86	119.23			17	23			12.07	22.84			125.234	236.284			50.16	80.49			3	5			0.3582	0.27668				78.416	182.648	535.806	819.233			0.86	0.64			9.74	5.36			2.37	2.02
	84.54	182.73			11	21			6.94	27.2			72.838	282.72			82.82	107.5			6	6			0.30598	0.26042				39.2	255.528	445.424	718.93			0.62	0.55			7.68	3.67			2.46	1.97
	109.84	142.41			10	28			26.4	22.4			278.41	232.24			99.23	86.57			6	4			0.27445	0.32786				41.154	222.376	723.168	798.067			0.96	0.56			9.02	3.98			2.38	1.78
	113	164.66			21	14			18.93	31.12			192.278	333.112			39.33	102.73			2	6			0.3958	0.2565				72.5	304.2	657.964	1299.95			1.18	0.5			11.36	4.45			2.64	1.54
	106.73	106.45			16	17			11.21	21.86			116.881	222.186			76.59	83.82			6	5			0.30574	0.22182				47.432	247.799	695.75	831.313			0.82	0.6			9.78	5.05			2.59	1.74
	73.68				11				7.48				79.008				33.11				2				0.41358					45.864	269.001	612.06	1071.59			1.1				10.93				2.79
	91.09				12				16.68				176.157				82.88				4				0.32567					49.923	225.264	606.375	825.401			0.7				6.87				2.35
	62.47				13				16.28				175.286				67.76				5				0.30464					63.36	210.495	499.408	726			0.78				8.61				2.51
																													taCasp3	Day 7	Day 14	Day 21	Day 28
																														33.6	124.653	386.537	657.029
																														24.5	154.213	238.206	317.265
																														22.869	145.926	414.736	523.359
																														54.208	167.706	324.769	344.516
																														77.064	154.791	397.372	373.968
																														9.375	177.316	400.011	575.336
																														17.1	213.15	378.895	605.702
																														74.1285	215.136	475.154	697.756
																														29.16	180.336	479.232	624.193
																														13.5	149.683	345.744	606.785
																														16.896	139.537	417.15	532.661
																														26.136	178.538	446.218	601.51

## Sheet: Figure 5
Figure 5E				Figure 5F				Figure 5H				Figure 5I				Figure 5K				Figure 5L				Figure 5M					Figure 5N						Figure 5P				Figure 5R				Figure 5S				Figure 5T
mCherry	hM4Di			mCherry	hM4Di			mCherry	hM4Di			mCherry	hM4Di			mCherry	hM4Di			mCherry	hM4Di			mCherry	hM4Di			mCherry	Day 7	Day 14	Day 21	Day 28			mCherry	hM4Di			mCherry(×105)	hM4Di(×105)			mCherry	hM4Di			mCherry	hM4Di
90.94	162.26			20	25			13.6	25.66			153.318	282.566			66.83	112.32			5	8			0.33067	0.21592				126	210.938	535.553	636.54			0.62	0.53			5.96	6.02			2.46	1.61			2.47	1.98
108.85	157.6			23	22			28.68	24.09			297.901	262.409			70.21	107.23			6	6			0.31106	0.23417				48	227.254	600	665.856			0.63	0.48			7.32	5.22			2.03	1.53			2.39	1.65
127.06	105.28			21	21			12.83	23.37			157.88	252.337			45.58	88.98			3	7			0.35487	0.25918				62.5	213.712	726	826.562			0.84	0.55			9.17	5.71			2.3	1.76			2.51	1.76
105.72	192.13			19	24			9.39	24			100.324	265.726			64.05	112.14			6	9			0.32163	0.202				60.75	274.444	425.25	717.336			0.69	0.33			6.54	2.14			2.39	1.46			2.13	1.86
151.66	91.53			10	28			16.53	19.2			197.401	198.92			79.12	101.63			5	7			0.31502	0.26948				12.5	195.271	496.375	651.688			0.63	0.53			7.27	5.65			2.14	1.72			2.21	1.57
90.95	189.87			11	30			12.66	34.73			136.318	320.373			44.44	105.24			4	6			0.38889	0.24563				90.75	296.352	496.375	1005.43			1.08	0.49			12.32	5.06			2.19	1.65			2.36	1.62
69.93	180.6			8	22			23.08	21.6			245.814	231.16			55.16	70.52			5	5			0.3404	0.24893				105.456	207.104	674.16	1096.85			0.99	0.82			11.18	7.14			2.29	2.15
62.52	134.92			13	17			10.74	28.81			103.976	302.881			50.73	103.62			3	5			0.36398	0.28865				122.4	246.054	339.2	826.875			0.81	0.59			9.08	6.11			1.95	1.59
67.8	149.07			11	26			17.73	15.85			179.695	163.985			52.73	114.45			4	8			0.3691	0.20463				108	233.28	525	1041.88			0.97	0.31			10.12	1.82			2.14	1.45
120.53	134.44			9	18			10.13	21.6			103.472	222.16			98.8	70.72			5	3			0.3135	0.3047				108	274.604	515	675.491			0.63	0.75			7.74	7.54			2.05	1.86
142.59	133			26	23			29.6	17.48			300.665	188.048			89.04	90.55			8	4			0.31151	0.28168				27.5625	190.125	425.92	829.985			0.84	0.77			9.25	7.96			2.11	1.92
65.07	93.69			15	31			11.89	29.59			120.23	302.959			72.96	87.9			4	4			0.36228	0.2729				15.75	210.938	532.475	891.136			0.81	0.38			8.21	2.25			2.32	1.88
50.92	185.8			17	23			17.67	34.56			176.759	303.756			74.43	92.07			4	5			0.35798	0.28439				18.432	241.875	433.5	816.75			0.77	0.56			9.03	4.33			2.69	1.93
68.06	162.84			8	17			8.39	26.92			92.265	267.992			49.4	107.66			2	6			0.39217	0.27392				13.0355	285.894	689.062	1163.26			1.11	0.61			11.76	6.87			2.55	1.58
95.89				19				23.79				263.287				63.69				2				0.36359					36	239.062	418.176	816.75			0.75				7.98				2.46
																												hM4Di	Day 7	Day 14	Day 21	Day 28
																													32	161.448	300.8	575
																													97.556	157.115	400.95	500
																													97.556	168.338	473.812	606.375
																													62.5	186.624	387.2	454.073
																													108	172.032	460.275	578.812
																													32	231.2	304	518.938
																													97.556	219.006	417.15	888.096
																													55.296	202.005	332.35	665.5
																													45.5625	201.64	317.9	404.941
																													62.5	169	428.688	821.516
																													57.6	163.37	515.15	871.2
																													62.5	216.302	403.971	445.424
																													13.5	171.396	458.397	550.426
																													108	244.687	490.912	649.221

## Sheet: Figure 6
Figure 6E				Figure 6F				Figure 6H				Figure 6I				Figure 6K				Figure 6L				Figure 6M					Figure 6N						Figure 6P				Figure 6R				Figure 6S				Figure 6T
mCherry	hM3Dq			mCherry	hM3Dq			mCherry	hM3Dq			mCherry	hM3Dq			mCherry	hM3Dq			mCherry	hM3Dq			mCherry	hM3Dq			mCherry	Day 7	Day 14	Day 21	Day 28			mCherry	hM3Dq			mCherry(×105)	hM3Dq(×105)			mCherry	hM3Dq			mCherry	hM3Dq
136.9	96.68			22	3			12.34	10.07			129.193	129.193			101.81	67.63			8	4			0.29016	0.35669				21.4375	179.562	486.68	837.9			0.76	0.91			0.76	0.91			2.31	2.87			2.56	2.91
86.13	80			10	10			13.47	12.67			177.338	137.338			49.16	37.03			3	2			0.36528	0.40248				52	168.683	625	1093.75			1.18	1.13			1.18	1.13			2.09	2.9			2.17	2.77
110.92	29.33			21	7			12.4	8.6			128.129	98.129			54.15	35.51			4	2			0.36397	0.42693				32	239.805	689.062	972.16			0.89	1.01			0.89	1.01			2.33	2.72			2.06	2.73
86.47	46.4			20	9			21.14	7.36			197.193	97.193			89.2	59.54			6	5			0.30567	0.38094				52	200.9	388.29	548.856			0.53	0.85			0.53	0.85			2.45	2.67			2.57	2.84
87.86	74.53			9	7			15.08	6.13			166.109	66.109			77.48	47.8			5	3			0.32674	0.40844				117.975	265.6	552.23	653.184			0.63	1.18			0.63	1.18			2.19	2.93			2.43	2.93
105.75	76.92			17	4			25.73	11.34			258.91	108.91			99.22	54.98			7	3			0.31126	0.34704				31.85	239.062	546.21	812.25			0.79	1.22			0.79	1.22			2.15	3.19			2.49	3.11
124.01	91.47			13	5			19.48	9.23			202.077	92.077			61.08	56.02			3	5			0.38388	0.38753				16.072	216.562	329.6	896.724			0.83	1.08			0.83	1.08			2.35	2.89
90.27	60.53			11	4			8.53	12.8			104.564	124.564			51.38	46.53			3	2			0.36343	0.42551				68.75	208.25	526.904	1183			1.13	1.18			1.13	1.18			2.01	2.97
107.66	86.69			12	12			16.19	9.28			150.479	98.479			44.42	29.59			3	2			0.36298	0.43963				68.75	296.45	678.038	1149.8			1.12	1.31			1.12	1.31			2.51	3.14
136.27	78.93			15	7			22.13	7.26			247.182	77.182			67.46	22.19			4	2			0.30093	0.38151				50.625	154.791	460.275	518.616			0.49	0.95			0.49	0.95			2.12	2.86
127.21	38.38			13	6			24.26	5.25			254.172	54.172			99.92	59.89			7	4			0.25764	0.37009				57.6	384.75	484.344	650			0.68	0.97			0.68	0.97			2.17	2.91
81.67	52.6			11	13			8.27	8.27			102.138	92.138			86.96	30.02			5	2			0.28047	0.40832				40	393.576	518.938	859.625			0.81	1.21			0.81	1.21			2.37	3.11
99.9	41.6			19	8			17.26	9.85			198.459	108.459			89.19	34.24			5	3			0.26943	0.35608				22.5	246.24	451.25	587.826			0.61	1.29			0.61	1.29			2.17	3.26
86.13	76.33			12	11			12.67	13.2			151.265	131.265			48.35	26.74			3	2			0.27221	0.40629				152.1	274.444	689.062	975.56			0.97	1.4			0.97	1.4			2.34	3.27
74.67	59.86			13	12			12.54	12.26			131.001	151.001			86.54	33.42			5	3			0.26122	0.38882				12.5	183.75	336	781.488			0.76	1.03			0.76	1.03			2.12	3.15
																												hM3Dq	Day 7	Day 14	Day 21	Day 28
																													45.5625	428.688	634.834	898.098
																													18.9	210.938	711.113	1223.11
																													124.93	304.2	696.136	1093.75
																													68.75	194.4	662.924	1030.19
																													70.304	384.75	752.64	1027
																													53.6	332.82	669.766	1071.63
																													62.5	302.58	571.438	999.44
																													37.044	296.227	633.938	1166.95
																													108	665.5	1008.13	1439.78
																													62.5	246.054	562.277	1012.17
																													75.9375	207.104	629.695	915.008
																													27.436	223.818	557.861	1176.12
																													55.296	272	633.938	1158.95
																													100.92	402.179	719.95	1424.19
																													62.5	299.88	685.396	1176.12

## Sheet: Figure 7
	Figure 7D			Figure 7I				Figure 7J				Figure 7K-7M
	CeM(%)			GRABNE2h (%)	EGFP(%)			GRABNE2h (%)	EGFP(%)			GRABNE2h-1(%)	GRABNE2h-2(%)	GRABNE2h-3(%)	GRABNE2h-4(%)	GRABNE2h-5(%)	GRABNE2h-6(%)		EGFP-1(%)	EGFP-2(%)	EGFP-3(%)	EGFP-4(%)	EGFP-5(%)	EGFP-6(%)
	96.2963			2.20169	0.01021			6.23331	0.42686			-0.4225	-1.8509	-1.00515	0.2258	-0.22863	-0.39677		-0.01497	-0.01132	-0.03023	-0.06302	0.06715	-0.00584
	96.9697			1.79857	-0.01636			6.1543	0.53491			-0.09512	-2.00973	-0.88606	0.24754	-0.14668	-0.38446		-0.01457	0.01209	-0.02213	-0.0891	0.06818	0.01807
	93.0556			2.61433	-0.07711			6.32268	0.45893			0.22753	-2.03591	-1.11816	0.29992	-0.22931	-0.41564		0.00538	0.01459	-0.02166	-0.12967	0.06483	0.02313
	93.5185			3.03503	-0.11483			6.12741	0.55104			0.41744	-2.20863	-0.7885	0.22869	-0.44895	-0.38165		0.01924	0.00771	-0.02013	-0.12819	0.0501	0.00731
	95.8333			1.18981	-0.02868			2.73515	0.5744			0.53986	-2.11799	-0.9123	0.29823	-0.34825	-0.50483		0.00609	0.01129	-0.02308	-0.1062	0.06163	0.01784
				1.35293	0.03201			3.08656	0.78381			0.39079	-2.4459	-0.90743	0.35589	-0.32201	-0.49849		0.01239	0.02561	-0.02086	-0.1082	0.051	0.01511
												0.58307	-2.38497	-0.69843	0.31545	-0.27057	-0.66492		0.03434	0.00922	-0.0139	-0.11197	0.07081	0.00736
												-0.08819	-2.08949	-1.04298	0.15751	-0.22243	-0.7702		0.05492	0.035	0.00423	-0.08116	0.06511	-0.0126
												-0.09346	-1.9052	-0.98385	0.35435	-0.13776	-0.61618		0.06349	0.088	-0.00149	-0.10791	0.07212	-0.02757
												-0.26137	-1.85788	-0.68872	0.38541	-0.21506	-0.6467		0.06669	0.09573	-0.000121318	-0.12967	0.08651	-0.04605
												0.3577	-1.72288	-0.68073	0.16266	-0.20192	-0.78355		0.04526	0.07705	-0.00704	-0.07222	0.09726	-0.04504
												0.27301	-1.78618	-0.77802	0.18371	-0.1219	-0.75329		0.03629	0.05956	0.00739	-0.03537	0.10028	-0.01905
												-0.12473	-1.77841	-0.56997	0.22647	-0.13579	-0.67527		0.04171	0.09609	0.0182	-0.06966	0.09428	-0.0143
												-0.02549	-1.68092	-0.50877	0.29811	-0.12511	-0.54826		0.04618	0.10609	0.02564	-0.07536	0.07126	0.02113
												0.33592	-1.74415	-0.04623	0.22647	-0.06495	-0.53369		0.05896	0.06449	0.03563	-0.07039	0.04316	0.04671
												0.24412	-1.71661	-0.45725	0.22647	-0.04265	-0.48561		0.05004	0.03419	0.01565	-0.05359	0.02294	0.05373
												0.06882	-1.6704	-0.66074	0.16762	-0.000246549	-0.38376		0.0337	0.0392	-0.000727832	0.01132	0.02798	0.06768
												0.22008	-1.75847	-0.37043	0.09112	-0.03232	-0.3116		0.01315	0.02072	0.00125	-0.0198	0.02339	0.07734
												0.5576	-1.72488	-0.21735	0.01913	0.08888	-0.3116		0.00849	0.0191	0.01839	-0.01268	0.02324	0.08114
												0.55594	-2.19943	-0.85023	0.0543	0.14153	-0.18192		0.00496	0.02979	0.02543	-0.06832	0.01874	0.10325
												0.109	-1.88455	-0.79412	0.0543	0.1766	-0.08449		0.03001	0.0214	0.02134	-0.10712	-0.01019	0.05929
												0.000717412	-1.77585	-0.96659	-0.02993	-0.04831	-0.03235		0.01435	0.00355	0.0283	-0.06572	-0.02981	0.03865
												0.14047	-1.61645	-0.32289	-0.03664	-0.00701	-0.01489		-0.00109	-0.02463	0.03151	0.00135	-0.03491	0.03562
												0.04895	-1.01174	-0.47833	0.10139	0.19073	0.02904		-0.00469	0.01201	0.01666	-0.05317	0.00745	0.04133
												-0.07293	-0.63891	-0.73913	0.11387	0.25592	0.01619		-0.00938	0.02177	-0.00235	-0.16402	0.01097	0.05014
												0.04371	-0.51329	-0.24207	0.01869	0.19073	0.02075		-0.01173	0.01119	0.00203	-0.21194	0.01171	0.02327
												0.21006	-0.42017	0.49136	0.06462	0.2813	0.07885		-0.02066	0.03108	-0.00963	-0.18872	0.00283	0.026
												0.59351	-0.52989	0.49136	0.01842	0.36997	0.11063		-0.01142	0.04064	0.000515742	-0.10556	0.00256	0.02492
												0.65787	-0.21049	0.7065	-0.15619	0.40585	0.10993		-0.00505	0.06293	-0.02911	-0.09506	-0.01576	0.02229
												0.73812	-0.32473	0.85562	-0.19004	0.50017	0.11478		-0.02267	0.00238	-0.036	-0.07715	-0.00585	-0.00817
												0.69917	-0.24528	1.08783	-0.19296	0.38171	0.24403		-0.03038	-0.01623	-0.04773	-0.01747	0.02285	0.00952
												0.29462	-0.19229	1.26476	-0.13011	0.22494	0.20096		-0.03201	0.01254	-0.05697	-0.02219	0.06105	-0.02559
												0.24289	0.04014	1.0264	-0.16115	0.20029	0.17452		-0.03368	0.0559	-0.05658	-0.08021	0.03101	-0.05285
												0.0753	0.08181	0.77443	-0.17003	0.12288	0.11109		-0.02389	0.04841	-0.03898	0.01676	-0.00828	-0.02999
												0.47201	0.10465	1.1132	-0.17832	-0.04018	0.0428		-0.04778	0.01993	-0.02687	0.12829	0.02638	-0.05142
												0.882	0.35407	0.75798	-0.11708	-0.01876	8.98719e-05		-0.03193	0.02241	-0.01896	0.11663	0.00394	-0.03532
												0.18722	0.11205	0.82391	-0.10584	0.12147	0.03002		-0.01414	0.03783	-0.0214	0.11524	0.01339	-0.06765
												0.00356	0.43824	0.46631	0.03737	0.1234	0.0201		-0.00692	0.04708	-0.03478	0.09931	-0.00376	-0.05512
												-0.21122	0.27401	0.47737	0.06316	-0.06513	0.08897		-0.00827	0.03327	-0.00897	0.12723	-0.00697	-0.06353
												-0.06288	0.36293	0.68851	-0.03824	-0.20516	0.14221		0.00377	0.04861	0.0151	0.14645	0.04001	-0.06509
												-0.23529	0.28847	0.50509	-0.01265	-0.25933	0.15302		0.00701	0.00813	0.02711	0.13333	-0.00829	-0.05328
												-0.10422	0.13585	-0.06951	0.10502	-0.21896	0.12371		0.00574	-0.03267	0.01983	0.09043	-0.03654	-0.0215
												-0.11239	0.02449	-0.21469	0.09303	-0.00482	0.17184		-0.01571	-0.04315	0.000971186	0.04023	-0.00769	-0.01237
												0.06891	0.02449	-0.52516	-0.04281	-0.10718	0.09843		-0.03345	-0.0505	-0.00115	-0.01917	0.00245	-0.00923
												0.15497	-0.00116	-0.50355	0.04829	-0.09574	0.09661		-0.01022	-0.03752	0.00304	-0.02297	0.00104	-0.01913
												0.01677	-0.24301	-0.21629	0.0363	-0.14484	0.03497		-0.01675	-0.03153	0.00815	-0.0173	0.04064	-0.00824
												0.27431	-0.21916	-0.32299	0.0363	-0.21884	-0.00822		-0.012	-0.01739	0.01251	-0.01015	0.07332	0.02303
												0.17954	-0.11732	0.0327	0.01798	-0.33721	-0.03889		-0.0208	-0.04565	0.02829	-0.00628	0.08408	0.01254
												0.18464	-0.11549	-0.41455	0.01798	-0.46656	-0.00742		0.00636	-0.06123	0.03739	-0.05156	0.05593	0.00744
												-0.06768	-0.04463	-0.1851	0.01523	-0.52073	-0.11393		-0.00607	-0.04997	0.01346	-0.0824	0.0411	0.00981
												-0.2138	-0.11602	0.31375	-0.03503	-0.26328	-0.08055		-0.01315	-0.03086	-5.31749e-05	-0.05926	0.05599	0.0329
												-0.1981	0.07485	0.61604	-0.06032	-0.30287	0.00914		0.00792	-0.0311	0.01095	0.0013	0.06783	0.01191
												-0.09573	-0.34903	0.33757	-0.10645	-0.20023	-0.0519		0.01204	-0.01594	0.00646	0.06057	0.06111	0.01155
												-0.000979612	-0.12441	0.27885	-0.1999	-0.25669	0.01769		0.01768	0.00616	-0.000402621	0.07194	0.06207	0.03535
												0.16803	0.45522	0.16443	-0.15392	-0.30766	0.04091		0.03206	-0.00662	-0.00556	0.05337	0.05132	0.04891
												0.49348	0.99281	0.55115	-0.23117	-0.24241	0.14276		0.0537	-0.01313	-0.01482	0.06382	0.02327	0.04441
												0.53556	1.10516	0.30772	-0.1815	-0.33213	0.13018		0.05327	-0.0736	-0.01026	0.11328	-0.01593	0.00599
												0.71085	1.10974	-0.31347	-0.14141	-0.24703	0.08405		0.04952	-0.04627	-0.02111	0.1416	-0.01289	-0.00407
												1.0695	1.45837	0.30437	-0.24297	-0.21458	0.08317		0.04194	-0.02705	-0.00354	0.16221	-0.00653	0.02879
												1.3581	1.52858	-0.12931	-0.30352	-0.32036	0.01102		0.0365	-0.03604	0.00429	0.15392	-0.03055	0.00893
												1.19411	1.64457	-0.1026	-0.34285	-0.34032	-0.06124		0.03624	-0.05654	-0.01362	0.13102	-0.01707	0.0269
												1.18361	1.66501	0.31364	-0.40419	-0.28622	-0.10739		0.01947	-0.03529	-0.02001	0.19304	-0.01099	0.04324
												0.9181	2.31007	0.35863	-0.39848	-0.42936	-0.05974		0.02242	0.00379	-0.02594	0.17828	0.01949	0.02973
												0.33369	1.37532	0.53015	-0.39337	-0.45883	-0.10879		0.03039	0.05852	-0.02746	0.18287	0.04284	0.03975
												0.47774	1.51269	0.53437	-0.40438	-0.42562	0.17377		0.00875	0.04563	-0.01949	0.22245	0.02759	0.0273
												0.22988	1.44379	0.41199	-0.09239	-0.48042	0.28107		-0.000385554	0.03295	-0.03172	0.17606	0.02107	0.00786
												-0.04644	1.48972	0.7425	0.07713	-0.65366	0.32207		-0.01307	0.04179	-0.04434	0.16972	0.02023	0.01706
												-0.04135	0.96274	1.34964	0.1966	-0.56834	0.40083		-0.01603	0.01318	-0.02841	0.17549	0.01829	0.02304
												-0.48537	0.67783	1.5441	0.08993	-0.32501	0.40316		-0.02236	0.000225733	-0.02448	0.18998	0.00734	-0.00155
												-0.62733	0.99907	1.06456	0.09723	-0.14617	0.42395		-0.04066	0.00566	-0.03925	0.1869	0.00115	-0.00197
												-0.52912	0.83592	0.96808	0.04669	-0.22129	0.3446		-0.06456	0.00755	-0.03945	0.21497	-0.06806	-0.04289
												-0.39206	0.84303	0.36378	0.12428	-0.27601	0.29658		-0.04449	0.02831	-0.02679	0.14136	-0.09827	-0.04301
												0.11908	0.97	0.52913	0.00419	-0.22102	0.27188		-0.042	0.00102	-0.01385	0.14082	-0.12662	-0.04498
												0.56904	1.16118	0.24434	0.05785	-0.18971	0.2851		-0.06404	-0.06582	0.01338	0.11727	-0.15592	-0.05003
												0.48816	1.24335	0.29288	0.05785	-0.18971	0.25656		-0.06593	-0.0482	0.01644	0.09525	-0.14371	-0.03352
												-0.01212	1.38588	0.58176	0.00731	-0.19024	0.18084		-0.05825	-0.03676	0.0276	0.10611	-0.09208	-0.0228
												-0.20131	1.30816	0.32412	0.08251	-0.13441	0.10972		-0.06818	-0.02086	0.04962	0.04632	-0.07461	-0.00116
												-0.29021	1.41175	-0.03387	0.01252	-0.07794	0.07211		-0.07226	-0.0368	0.06066	0.00662	-0.10569	-0.02311
												-0.29021	1.43178	-0.72119	0.07823	0.11209	0.04547		-0.05185	-0.03298	0.0629	-0.0465	-0.10185	-0.02123
												-0.64111	1.36445	0.14896	0.10553	0.21655	0.05553		-0.05596	-0.03515	0.06517	-0.1071	-0.08792	-0.01262
												-0.72565	1.31885	0.06752	0.12763	0.1075	0.05553		-0.02311	-0.01852	0.0764	-0.12057	-0.08827	0.02094
												-0.81017	1.5597	0.10283	0.12763	0.14491	0.05467		-0.02037	-0.01174	0.06686	-0.11675	-0.0729	0.00552
												-0.9212	1.78767	-0.18882	0.1027	0.42124	0.08664		-0.05464	-0.02249	0.06094	-0.10171	-0.04963	0.0068
												-1.02214	1.87641	-0.09937	0.14122	0.41322	0.14561		-0.03052	-0.000160504	0.06821	-0.15185	-0.00169	-0.00577
												-1.07617	1.71252	-0.53292	0.21728	0.25211	0.14637		-0.00571	0.00943	0.04592	-0.10818	-0.01068	-0.04269
												-1.00716	1.3149	-1.16347	0.12552	0.15119	0.13791		-0.000719683	-0.02246	0.02274	-0.04183	0.000457635	-0.0395
												-0.97628	1.47589	-1.16869	0.09791	0.3298	0.19877		0.03441	0.01217	0.000980582	0.02171	-0.0085	-0.011
												-1.03985	1.29684	-1.16869	0.10534	0.34127	0.08837		0.04205	0.01843	-0.00657	0.04539	0.00564	0.00198
												-0.91028	0.68324	-1.43908	0.05276	0.42516	-0.00381		0.02643	-0.00129	-0.00654	0.0802	0.01811	-0.01459
												-0.69616	0.49571	-1.35963	0.00338	0.68857	-0.04007		0.02113	-0.02988	0.000410307	0.12373	-0.00128	-0.00998
												-0.8487	0.96601	-0.75169	-0.12223	0.71012	0.01529		0.01891	-0.05374	-0.00949	0.1013	-0.02719	-0.04549
												-0.8487	1.52194	-0.45494	-0.12223	0.81409	0.13571		0.00276	-0.06708	-0.02306	0.01906	-0.04775	-0.03725
												-0.54249	1.03739	-0.27902	-0.06814	0.5207	0.29238		0.0169	-0.03576	-0.03312	-0.05019	-0.03627	-0.00872
												-0.4731	0.17243	0.14973	-0.08259	0.45451	0.35609		0.00759	0.000625075	-0.0261	-0.04642	-0.0501	-0.00653
												-0.81531	0.44666	0.35675	-0.17366	0.45451	0.32281		-0.00152	-0.01865	-0.01596	-0.08489	-0.05086	0.00151
												-1.03511	-0.39771	0.76779	-0.33071	0.65906	0.27002		0.01648	-0.02431	-0.01691	-0.09017	-0.08487	-0.01827
												-0.51532	-0.51104	0.96476	-0.31032	0.80258	0.34079		-0.00661	-0.06948	-0.0067	-0.17709	-0.08763	-0.01996
												-0.40468	-0.70226	0.87489	-0.31032	0.80911	0.41266		-0.01474	-0.08205	-0.00527	-0.13921	-0.07177	-0.02707
												-0.15442	-0.53588	1.0971	-0.32176	0.54383	0.42344		0.00855	-0.05409	0.00497	-0.16449	-0.07211	-0.02608
												0.01951	-0.56824	0.30644	-0.2051	0.56342	0.40622		0.02571	-0.03645	0.01345	-0.17978	-0.07112	-0.03348
												-0.05304	-0.57046	0.64534	-0.2051	0.64289	0.51708		1.74856e-05	-0.05307	0.01475	-0.19786	-0.06716	-0.0058
												0.0552	-0.95466	0.95672	-0.31548	0.59694	0.57438		-0.00643	-0.00777	0.00671	-0.20091	-0.06123	0.000954894
												0.22783	-0.9125	0.7332	-0.50754	0.49067	0.50806		0.00047696	-0.00344	0.00435	-0.19096	-0.0428	0.00242
												-0.03937	-0.9125	1.20846	-0.6132	0.3887	0.35334		-0.00949	-0.03562	0.0235	-0.16502	-0.0163	0.01075
												0.14149	-1.2391	1.22847	-0.74634	0.44048	0.36742		-0.00166	-0.0323	0.03234	-0.14664	0.00872	0.00864
												0.37774	-1.26955	0.54276	-0.62719	0.58404	0.29317		-0.00512	0.01168	0.04192	-0.13093	0.03089	0.01718
												0.37519	-1.32953	0.37761	-0.5408	0.42623	0.37324		0.01986	0.03735	0.05019	-0.12335	0.02859	0.02735
												0.86209	-1.02712	0.13625	-0.50197	0.38713	0.49247		0.02768	0.02392	0.04069	-0.19985	0.03021	0.01783
												1.16074	-0.56533	0.10711	-0.3752	0.2215	0.58534		0.02048	0.01522	0.03739	-0.15213	0.03178	0.02027
												1.42967	-0.47766	0.33785	-0.23627	0.27572	0.58446		-0.01041	0.01622	0.04848	-0.12799	0.00296	0.01416
												2.15286	-0.59312	0.97588	-0.06531	0.27282	0.65735		0.01273	0.01401	0.05984	-0.19743	0.0068	-0.02315
												3.07143	-0.1794	0.6625	0.07437	0.14824	0.71808		0.01386	0.01229	0.0505	-0.20586	0.00643	-0.03751
												4.23417	0.27692	0.53312	0.16338	0.13769	0.66592		0.01671	0.01641	0.05103	-0.17809	-0.01363	-0.02598
												4.68171	0.6099	1.27833	0.34208	0.22642	0.72135		0.0498	0.02077	0.03921	-0.11116	-0.00601	-0.0145
												4.54045	1.24281	0.75738	0.43977	0.19105	0.75083		0.04663	-0.00662	0.03888	-0.10606	0.02408	-0.03278
												3.95062	1.11624	1.09679	0.48158	0.0524	0.78579		0.0156	0.000780768	0.041	-0.08847	0.02405	-0.0202
												3.94675	1.32926	2.09938	0.55237	0.01724	0.86984		-0.000337828	0.00297	0.04008	-0.07021	-0.00276	-0.03499
												3.4144	1.76214	1.91939	0.65071	0.02164	0.89449		-0.00129	0.0416	0.01632	-0.11669	-0.00919	-0.03352
												3.60777	1.39859	2.54177	0.73898	0.12886	0.93678		-0.0021	0.03247	0.00579	-0.15319	-0.0113	-0.03393
												4.15092	1.0486	2.11345	0.68495	0.25317	0.86271		0.00966	0.03757	-0.0247	-0.14052	-0.00156	-0.02838
												3.92342	1.32135	2.34501	0.68495	0.2371	0.83323		0.00713	0.07715	-0.02832	-0.14236	-0.03152	-0.00715
												3.63668	0.84217	2.63199	0.86804	0.25276	0.87013		0.01369	0.07537	-0.03464	-0.21622	-0.04341	0.02104
												3.63826	0.86229	3.38196	0.9588	0.37745	0.95114		0.01732	0.03889	-0.06374	-0.21663	-0.04156	-0.0026
												3.61166	0.88267	3.19209	1.17307	0.39191	1.03132		0.01826	0.0264	-0.06145	-0.25354	-0.04395	-0.00894
												3.62369	0.88267	3.57353	1.39387	0.38135	1.01983		0.03056	0.02583	-0.07297	-0.26753	-0.0392	0.00333
												4.04076	0.80181	3.33662	1.57518	0.62141	0.99827		0.04048	0.04435	-0.08468	-0.26972	-0.01399	0.01184
												3.61061	0.88227	2.63298	1.73878	0.92073	1.09849		0.05524	0.0225	-0.08236	-0.2861	0.00806	-0.02105
												3.64928	1.15216	3.34013	1.71361	0.95874	1.12725		0.03708	0.04294	-0.05983	-0.17191	0.00439	-0.0161
												3.84537	1.68106	3.205	1.7659	0.99022	1.0534		0.01379	0.03793	-0.06718	-0.11263	0.00486	-0.01623
												3.69327	1.91402	3.26499	1.90046	0.89135	1.0534		0.03391	0.01786	-0.03455	-0.15991	0.00534	-0.03318
												3.71598	1.95226	3.54549	1.99991	0.94833	1.05357		0.02774	-0.02445	-0.03144	-0.17668	0.01565	-0.04486
												3.71148	2.18355	3.35562	2.18012	0.85375	0.83484		0.01888	-0.06797	-0.01944	-0.14716	0.01982	-0.0787
												3.91086	2.12694	3.27729	2.1701	0.98836	0.91893		0.03386	-0.03918	-0.02136	-0.06083	0.03717	-0.08783
												3.57041	1.94362	2.9886	2.34096	0.85303	0.99331		0.03301	-0.03522	-0.03713	-0.07998	-0.00352	-0.04966
												3.3852	1.93963	3.07555	2.43485	1.06791	0.90163		0.01128	-0.04111	-0.02978	-0.10108	-0.03754	-0.05152
												3.27998	2.22165	3.04409	2.35067	1.26897	0.86128		0.01303	-0.04395	-0.0143	-0.12149	-0.01016	-0.05418
												3.21597	1.83857	3.23857	2.41226	1.12503	0.85352		-0.02439	-0.05054	-0.02607	-0.13756	0.00166	-0.03545
												2.58955	2.3291	3.12964	2.5206	1.09558	0.86629		-0.00125	-0.04077	-0.05174	-0.20023	0.000100358	-0.04417
												2.33381	1.96285	2.69507	2.47482	1.17904	0.90202		0.01043	-0.05021	-0.03784	-0.20828	-0.02095	-0.00292
												2.78084	2.63349	2.4695	2.57514	1.13407	1.00488		-0.03095	-0.0276	-0.02275	-0.16317	-0.05163	0.03676
												2.73277	2.79358	2.40017	2.55082	1.17643	1.06326		-0.02682	0.00949	-0.02175	-0.16457	-0.06762	0.04487
												3.01786	2.62735	2.37622	2.57012	1.19124	1.07954		-0.01179	0.01946	-0.02592	-0.16265	-0.06421	0.04769
												2.66512	2.87183	2.42289	2.64713	1.17666	1.12817		-0.01097	0.04754	-0.02221	-0.13341	-0.07981	0.07622
												2.83464	2.87183	2.56124	2.72282	1.17602	1.06592		-0.04524	0.06232	-0.02642	-0.13692	-0.06943	0.10588
												3.03145	3.01192	1.54299	2.73795	1.24233	1.1087		-0.02333	0.04264	-0.01279	-0.10358	-0.04705	0.13276
												3.00053	2.97128	2.42289	2.67488	1.17692	1.14041		-0.02947	0.05024	-0.00419	0.01417	-0.0772	0.15284
												2.76825	2.68603	1.49279	2.70979	0.98895	1.08481		-0.02532	0.09266	-0.00739	0.05555	-0.10179	0.1363
												3.01304	3.0415	1.82989	2.84338	1.16432	1.01527		-0.02969	0.08398	0.000897255	0.00963	-0.09579	0.11849
												2.68525	2.83704	2.13368	2.82488	1.15412	0.95838		-0.04962	0.04063	-0.02445	0.06096	-0.06524	0.11116
												2.3394	2.69688	2.50802	2.77913	1.18367	0.79708		-0.02208	-0.0078	-0.03458	0.05086	-0.05019	0.11206
												2.41814	2.72111	2.65895	2.72813	1.09914	0.98356		-0.01504	-0.03406	-0.04862	0.01192	-0.04455	0.10291
												2.20125	2.86805	3.39379	2.68232	1.33142	1.1902		-0.00411	-0.01821	-0.06732	-0.02268	-0.06039	0.1012
												2.20641	2.80908	3.79464	2.68232	1.33945	1.15029		-0.01638	-0.06261	-0.08103	0.000126182	-0.07396	0.09367
												1.93935	2.48562	3.49291	2.58438	1.28885	0.95427		-0.000331572	-0.07096	-0.07453	-0.01627	-0.06424	0.10175
												1.77192	2.53391	3.45593	2.54308	1.25124	1.10616		0.00627	-0.04919	-0.05191	-0.0461	-0.01343	0.08667
												1.63862	3.00856	3.19647	2.31357	1.18874	1.26089		-0.01024	-0.05384	-0.06093	-0.05685	0.00887	0.09093
												1.43594	3.00856	4.47318	2.34236	1.34695	1.37881		0.01208	-0.08506	-0.04663	-0.0849	0.00115	0.06773
												1.39066	2.94148	4.00941	2.35255	1.37698	1.42152		0.01094	-0.04894	-0.0292	-0.01793	-0.0053	0.05743
												1.78733	2.84247	4.26209	2.47042	1.28343	1.5807		0.01095	-0.04552	-0.00418	-0.06891	0.000482434	0.04962
												1.78733	2.58712	4.38349	2.42285	1.2059	1.54304		0.01776	-0.04064	0.00821	-0.12308	-0.01754	0.03919
												1.74673	3.23397	4.31327	2.57235	1.16588	1.41691		0.00369	-0.07695	-0.00424	-0.07165	-0.00521	0.05183
												1.91766	3.14483	4.45599	2.44374	1.18344	1.42471		0.02352	-0.07757	-0.00771	-0.05188	0.000854736	0.03992
												1.75019	3.34988	3.37703	2.4017	1.10403	1.35848		0.02544	-0.07074	-0.02172	-0.06315	0.01546	0.06149
												2.18947	3.28688	3.11271	2.35321	1.11036	1.45387		0.0149	-0.10119	-0.04865	-0.10897	0.03001	0.04945
												2.41599	3.03931	3.63037	2.28456	1.08018	1.63564		0.02573	-0.10477	-0.07548	-0.14755	0.01594	0.03733
												2.55304	2.39178	4.05333	2.28256	1.07858	1.67878		0.01045	-0.10816	-0.06251	-0.16636	0.01765	0.0133
												2.91167	2.86246	3.45434	2.14522	1.05676	1.62457		-0.0032	-0.11125	-0.04655	-0.18883	0.04285	0.02048
												2.41681	2.45057	3.46576	2.09392	0.9529	1.57441		0.01556	-0.12914	-0.07392	-0.1991	0.06779	0.04681
												2.39141	2.49712	2.87939	2.15619	1.00381	1.65631		0.02647	-0.12427	-0.07373	-0.15492	0.0958	0.04582
												2.54423	2.37927	3.04283	2.2068	1.00377	1.65385		0.02299	-0.09334	-0.07322	-0.14716	0.09847	0.02804
												2.52245	2.46167	2.76716	2.2068	1.02627	1.663		0.02555	-0.08075	-0.08264	-0.17438	0.10143	-0.00234
												2.60004	2.4376	2.08587	2.23599	0.8701	1.66349		0.032	-0.09303	-0.07764	-0.10576	0.08804	-0.01752
												2.38075	2.49562	2.16361	2.26145	0.88841	1.67575		0.04256	-0.09964	-0.06266	-0.0659	0.05393	-0.0171
												1.98529	2.4519	2.26806	2.16993	0.82151	1.66512		0.04772	-0.06404	-0.05324	0.02007	0.00457	-0.03566
												1.9718	2.50399	1.66654	2.0862	0.78228	1.82234		0.04224	-0.06211	-0.03626	0.00961	-0.0255	-0.03416
												1.84891	2.64027	2.2961	2.1621	0.801	1.81583		0.04075	-0.05412	-0.05444	0.02833	-0.03358	-0.01698
												1.70401	2.51544	2.2115	2.1621	0.76933	1.75872		0.04346	-0.05576	-0.05832	0.01471	-0.03745	-0.000104796
												1.78583	2.71819	1.82144	2.2514	0.75342	1.78507		0.02363	-0.05307	-0.07187	-0.01415	-0.05513	0.01065
												1.76822	2.56319	1.92357	2.08706	0.80846	1.60209		0.01532	-0.03329	-0.09027	0.00349	-0.05363	0.02207
												1.89581	2.31408	2.26014	1.9413	0.89787	1.41933		0.02814	-0.02945	-0.09769	-0.04992	-0.07427	0.03451
												2.04182	2.27852	2.51381	1.8141	0.93823	1.5109		0.01753	-0.06901	-0.08177	-0.13636	-0.09089	0.05535
												2.23742	1.99264	2.56446	1.94505	0.91894	1.55877		0.01099	-0.04697	-0.06611	-0.08731	-0.0774	0.08344
												2.19557	1.77117	2.62748	1.8977	0.97657	1.52071		0.0029	-0.0495	-0.0735	-0.09284	-0.07265	0.09456
												2.29139	1.79416	1.81349	1.83599	1.09426	1.47823		-0.00894	-0.01722	-0.07943	-0.16067	-0.02761	0.10577
												2.36066	2.10824	2.3817	1.79209	0.95737	1.49214		-0.04432	0.00237	-0.06777	-0.12264	-0.03509	0.12736
												2.47723	2.84164	2.17085	1.79209	0.96152	1.47452		-0.02535	-0.01694	-0.05323	-0.12037	-0.02222	0.10472
												2.89141	2.49989	2.44965	1.84598	0.99072	1.35484		-0.00244	0.02916	-0.07645	-0.12428	-0.02088	0.10863
												2.85152	2.93829	2.44965	1.92547	1.0203	1.46651		-0.01288	0.03809	-0.0835	-0.10866	-0.00455	0.10061
												2.94493	3.54505	2.1909	2.17907	0.98002	1.63103		-0.02723	0.0098	-0.06322	-0.12615	-0.00771	0.08061
												2.88871	3.8781	2.07535	2.12277	0.9859	1.86119		-0.05213	-0.01474	-0.07198	-0.04965	0.00582	0.0489
												2.43597	3.61025	2.25617	2.1614	1.12553	1.79024		-0.05787	-0.0653	-0.08137	0.00127	0.0134	0.0459
												2.41463	3.61624	2.14451	2.27442	1.10066	1.70029		-0.06466	-0.06681	-0.08125	0.00271	0.00116	0.04674
												2.61601	3.3282	1.94672	2.10862	1.04467	1.93694		-0.05848	-0.07978	-0.07004	-0.04302	-0.01167	0.0642
												2.84005	3.02313	2.58112	2.06038	1.18836	1.98389		-0.05197	-0.07548	-0.06509	-0.00888	0.0052	0.03165
												2.31881	2.92193	2.35905	1.94235	1.17891	1.96984		-0.04537	-0.11028	-0.05749	-0.00447	-0.00604	0.03005
												2.90481	2.88852	3.34353	1.99669	1.24211	1.99261		-0.0472	-0.07969	-0.07221	0.0348	-0.03403	0.04013
												3.21057	2.98466	3.66513	2.05654	1.48003	1.96513		-0.03933	-0.07989	-0.06989	-0.03236	-0.02255	0.03849
												3.10983	2.75962	3.38423	2.04099	1.51781	1.6823		-0.03188	-0.10639	-0.05974	-0.05057	-0.01431	0.06688
												3.20666	2.4224	3.38423	2.20466	1.3039	1.79679		-0.02872	-0.10025	-0.07245	-0.1011	0.0331	0.07784
												2.8823	2.31679	3.34606	2.25041	1.13517	1.95483		-0.02284	-0.08077	-0.07237	-0.08533	0.08088	0.08821
												2.90249	2.63021	2.92133	2.38216	1.20528	1.81101		-0.00939	-0.0118	-0.07205	-0.11254	0.06516	0.08845
												3.03594	2.36347	2.57638	2.33079	1.213	1.77829		-0.000235717	0.0014	-0.08322	-0.03342	0.08559	0.08692
												3.01531	2.06761	2.784	2.18969	1.23772	1.79659		0.01388	0.04163	-0.08165	-0.07901	0.09708	0.0534
												3.32549	1.62075	2.03455	2.18969	1.30597	1.86912		0.00626	0.08154	-0.06653	-0.03681	0.0678	0.04254
												3.34951	1.77521	2.20325	2.18969	1.34161	1.77878		0.02135	0.09802	-0.06913	-0.07919	0.08542	0.02888
												3.26225	2.19676	1.63544	2.34015	1.38624	1.81473		0.0196	0.08644	-0.05635	-0.05936	0.07792	0.02854
												3.35295	3.06979	1.83365	2.50071	1.48376	1.75714		0.0237	0.08556	-0.05266	-0.03797	0.01284	0.02489
												3.05836	3.16945	2.35366	2.57098	1.57467	1.75278		0.00728	0.08207	-0.06315	-0.1189	0.00502	0.00915
												2.8974	2.68264	2.6458	2.5564	1.43867	1.54792		0.01929	0.0777	-0.06509	-0.18381	0.01708	-0.01381
												3.1329	2.45789	2.69682	2.51096	1.45321	1.42983		0.03125	0.08978	-0.0805	-0.17614	-0.00383	-0.03244
												3.01004	2.30034	3.03185	2.51096	1.43259	1.46621		0.01196	0.10927	-0.07607	-0.14269	-0.01443	-0.01962
												2.79849	2.54696	3.82789	2.53039	1.33557	1.51464		0.01049	0.11118	-0.06662	-0.18084	-0.00927	-0.01839
												2.59678	2.66357	4.14516	2.58145	1.39348	1.4162		-0.01346	0.06624	-0.06576	-0.09602	0.00876	0.004
												2.78109	2.05172	4.30703	2.58145	1.38153	1.3958		-0.01922	0.03019	-0.0813	-0.11061	0.0401	0.01171
												2.99009	1.9086	4.35544	2.63482	1.50318	1.51803		-0.03742	0.02631	-0.0723	-0.09674	0.02677	0.00185
												3.05734	1.94124	4.60713	2.63423	1.50318	1.46501		-0.02641	-0.00453	-0.0868	-0.08887	-0.00666	-0.00622
												2.87922	1.85076	3.90626	2.6677	1.43695	1.41908		-0.00629	-0.0438	-0.09188	-0.06434	0.0318	0.01989
												3.11967	2.0116	4.34431	2.65398	1.43408	1.6039		-0.01397	-0.03077	-0.08863	-0.0353	0.03687	0.02565
												3.13424	2.11134	4.0604	2.68786	1.3182	1.61735		-0.01692	-0.0581	-0.09665	-0.08515	0.02093	0.03879
												3.10551	2.04272	4.2254	2.68961	1.31482	1.40793		-0.00527	-0.05377	-0.10198	-0.06322	0.04135	0.03817
												2.96463	1.95576	3.81008	2.50585	1.30982	1.62524		0.00119	-0.06119	-0.09082	-0.05851	0.04283	0.05456
												2.90435	2.53421	3.65499	2.49306	1.2866	1.80855		0.00865	-0.08764	-0.085	-0.10571	0.0398	0.05819
												2.93208	2.5385	3.36194	2.46265	1.22001	1.75502		0.0047	-0.06176	-0.06766	-0.09562	0.08155	0.04812
												2.68823	2.1095	3.85004	2.56074	1.0659	1.80171		0.00199	-0.08847	-0.07292	-0.13504	0.10425	0.02751
												2.67674	2.11244	3.15799	2.72853	1.03614	1.87495		0.00776	-0.05485	-0.08375	-0.10121	0.08887	0.04644
												2.91834	2.11244	2.07033	2.72313	1.11504	1.95776		0.0189	-0.03916	-0.07587	-0.11131	0.06705	0.03509
												2.89738	2.41027	3.21168	2.47073	1.14359	1.93453		0.00736	-0.04139	-0.05343	-0.09042	0.07481	0.03731
												2.91754	2.78628	2.98405	2.67406	1.08139	1.95478		0.00236	-0.05696	-0.05675	-0.09692	0.10197	0.05323
												2.39403	2.8198	3.55053	2.91147	1.07111	1.6983		-0.00315	-0.08761	-0.03916	-0.09023	0.05392	0.04738
												2.64142	3.32401	3.30854	3.03962	0.75121	1.66009		-0.00552	-0.09849	-0.04035	-0.11663	-0.02039	0.04221
												2.39403	3.11894	3.93672	3.05209	0.72156	1.66009		-0.03141	-0.07933	-0.04673	-0.07981	0.01017	0.06676
												2.54025	2.5875	3.28288	3.00591	0.62959	1.6964		-0.01671	-0.08627	-0.06351	-0.05563	0.02718	0.07407
												2.36419	2.82023	3.06191	3.08926	0.65353	1.75385		-8.15392e-05	-0.05226	-0.0809	-0.01245	0.00159	0.09135
												2.51552	3.1967	2.51669	3.29956	0.72447	1.68075		-0.00985	-0.02045	-0.06901	-0.00982	-0.03251	0.13554
												2.62119	3.956	2.20656	3.34601	0.88481	1.59636		-0.00504	-0.05405	-0.06702	-0.05505	0.01546	0.12496
												2.45602	3.40089	2.41309	3.33801	0.99244	1.73109		0.0182	-0.05465	-0.06157	-0.08421	-0.00571	0.11309
												2.43689	3.37263	1.919	3.15935	0.96077	1.80436		0.01221	-0.03126	-0.0617	-0.02997	-0.02236	0.11786
												2.79036	3.14331	1.76463	3.42416	1.19184	1.75194		0.01275	-0.04403	-0.07114	-0.05302	-0.03664	0.1126
												2.52791	2.6892	1.93014	3.3629	1.20646	1.58744		-0.00893	0.00574	-0.09375	-0.08888	-0.04867	0.14013
												2.54429	2.82093	1.8954	3.49517	1.1546	1.42622		0.000577647	-0.01536	-0.08636	-0.02661	-0.04719	0.14741
												2.67966	2.99446	1.9662	3.76868	1.21653	1.41984		0.02632	-0.02354	-0.07718	-0.0342	-0.0659	0.13944
												2.5715	3.13466	2.39546	3.78996	1.3427	1.04883		0.02877	-0.05065	-0.07754	-0.06043	-0.0777	0.09927
												2.25231	3.25532	3.65377	3.94583	1.45757	0.98415		-0.000964104	-0.05638	-0.07776	-0.09022	-0.01894	0.085
												2.32949	2.67196	3.10251	3.85823	1.48877	0.93854		0.01882	-0.0471	-0.09999	-0.11003	-0.0156	0.09794
												1.51414	2.3034	3.64518	3.67215	1.25842	0.88473		0.0214	-0.01952	-0.09932	-0.05426	-0.04164	0.08941
												1.27425	2.18866	3.22248	3.34099	1.14525	0.6723		0.00563	-0.02839	-0.10378	-0.02426	-0.00551	0.09263
												1.9842	2.26308	3.85882	3.37943	1.12642	0.70804		-0.01363	-0.02837	-0.10712	0.0031	-0.02075	0.07322
												1.34832	1.84659	3.66341	3.33496	1.06689	0.92924		0.0067	-0.0511	-0.08595	-0.03218	-0.03379	0.07646
												1.14419	2.35138	3.66341	3.29132	1.22144	0.94406		0.0214	-0.08592	-0.08154	-0.09237	-0.02971	0.0632
												1.267	1.53952	3.81576	3.2314	1.46235	0.9622		0.02083	-0.08706	-0.07882	-0.12497	-0.02639	0.0479
												1.37183	1.25741	3.36845	3.18985	1.52424	1.06519		0.00413	-0.04965	-0.08179	-0.07628	-0.01809	0.03241
												0.92505	1.06934	3.82207	3.28631	1.43965	0.9908		0.01029	0.01269	-0.08262	-0.01534	-0.01976	0.05414
												0.92505	0.65194	3.69029	3.06203	1.54985	0.88914		0.02746	0.05025	-0.09994	0.00281	-0.01161	0.10709
												0.95672	0.37362	4.54338	2.89789	1.58106	0.818		-0.01556	0.03511	-0.0797	-0.01055	-0.01619	0.07582
												1.4872	0.005	3.52648	2.96037	1.60234	0.77038		-0.0244	0.02767	-0.0783	-0.02093	0.000879729	0.03978
												1.6094	0.34973	3.63808	2.75016	1.82088	0.64335		-0.03203	0.00513	-0.0837	-0.04084	-0.02815	0.07334
												1.29687	0.86338	4.62137	2.80057	1.85394	0.54439		-0.03195	0.02179	-0.0924	-0.0756	0.00593	0.05916
												1.7595	1.22749	4.61937	2.75524	1.83281	0.63158		-0.02198	0.02417	-0.1046	-0.17803	-0.00556	0.05407
												2.01416	0.67677	4.70107	2.75524	1.91798	0.72644		-0.03332	0.06213	-0.11732	-0.20271	-0.01569	0.05791
												1.5789	1.02901	4.07381	2.71076	2.0817	0.89215		-0.0115	0.07001	-0.13392	-0.21714	-0.03328	0.06352
												1.29165	0.78037	3.83911	2.64786	1.80202	1.01486		-0.02574	0.06449	-0.11143	-0.25217	-0.06128	0.07002
												1.51859	1.08893	4.2451	2.69233	1.60724	1.19451		-0.01821	0.0181	-0.10069	-0.24804	-0.05081	0.04075
												1.37668	1.37156	3.40259	2.83763	1.65707	1.25124		-0.03147	-0.02852	-0.09574	-0.2411	-0.05018	0.01163
												1.56208	1.34228	2.41685	2.90241	1.56624	1.25807		-0.03603	-0.02941	-0.10919	-0.23694	-0.01176	0.02237
												1.52521	1.32603	2.76102	3.06624	1.76238	1.2142		-0.00503	-0.0473	-0.08909	-0.22978	-0.01785	0.04686
												1.48548	1.03663	2.84553	3.22132	1.62743	1.18583		-0.01584	-0.03191	-0.08383	-0.17289	-0.04595	0.02486
												1.89001	0.98167	2.70341	3.14423	1.5508	1.10924		-0.02405	-0.01563	-0.07585	-0.14309	-0.08104	0.03198
												1.74336	0.59273	2.56181	3.1121	1.66891	0.98593		-0.028	-0.01604	-0.04167	-0.09445	-0.09114	0.03869
												1.69231	0.91357	2.94888	3.16755	1.63956	1.02292		-0.00593	-0.01328	-0.01985	-0.08398	-0.08593	0.03169
												1.33995	1.26683	3.63376	3.2308	1.69328	1.05748		-0.01487	-0.02086	-0.01784	-0.08514	-0.10555	0.04439
												1.30486	0.73332	3.52884	3.31649	1.6652	1.02657		-0.01379	-0.04537	-0.02699	-0.06434	-0.09037	0.05151
												1.65701	0.69275	3.27085	3.39259	1.71657	1.01975		-0.00231	-0.00501	-0.04942	-0.07683	-0.07244	0.05331
												1.64227	0.81012	3.46363	3.42391	1.66891	0.96253		-0.00347	0.03177	-0.08323	-0.05286	-0.10733	0.06281
												1.41645	0.84148	4.40093	3.46541	1.65538	0.90752		-0.00929	0.032	-0.09682	-0.01302	-0.09714	0.06887
												1.46183	0.73693	4.63312	3.46541	1.6531	0.85672		-0.00984	0.0394	-0.10826	-0.05894	-0.083	0.06843
												1.76864	0.79005	4.41122	3.69412	1.6367	0.79222		-0.00532	0.05512	-0.12932	-0.05295	-0.09554	0.0788
												1.36734	1.02849	4.5265	3.80919	1.72016	0.95719		0.00836	0.04852	-0.14309	-0.11847	-0.0776	0.08605
												1.45114	1.07137	4.2156	3.9481	1.74765	1.01906		0.01535	0.06057	-0.13932	-0.15308	-0.06478	0.09599
												1.25214	1.05581	4.68901	4.15748	1.7059	0.98341		0.00118	0.03746	-0.15363	-0.19112	-0.0924	0.09056
												1.36941	1.09573	4.54867	4.25952	1.64417	0.82725		0.01093	0.05127	-0.15978	-0.16016	-0.07817	0.07606
												1.72024	1.4809	4.00325	4.15565	1.63549	0.8769		0.01032	0.07602	-0.13663	-0.2214	-0.05467	0.09061
												1.38304	1.72247	3.51882	4.01885	1.62569	0.89605		-0.00281	0.03365	-0.14221	-0.23589	-0.04316	0.11525
												1.49721	1.58194	3.1563	3.96898	1.47521	0.87726		0.01477	0.01779	-0.14136	-0.18696	-0.0379	0.09146
												2.11692	1.69753	2.78657	4.0717	1.36947	0.94163		0.0514	0.00635	-0.12822	-0.19281	-0.06263	0.10949
												2.21366	1.90049	3.04565	3.98093	1.37504	0.88599		0.05416	0.01272	-0.14098	-0.21667	-0.07286	0.09564
												2.54278	1.58718	3.6287	3.99832	1.5337	1.06072		0.05385	0.00207	-0.12903	-0.2059	-0.09767	0.04262
												2.26046	1.23639	2.22636	4.1219	1.63039	1.18789		0.03633	0.01497	-0.13857	-0.19767	-0.08094	0.06508
												2.5061	1.55741	1.79357	4.16139	1.63039	1.24368		0.03188	0.02754	-0.13671	-0.1679	-0.10135	0.0107
												2.61708	1.70991	2.41676	4.20859	1.4276	1.3342		0.03105	0.02838	-0.14378	-0.08035	-0.08655	0.01315
												3.20251	1.44818	2.00284	4.20859	1.3152	1.37947		0.02257	0.02544	-0.13288	-0.20148	-0.10471	0.00489
												3.24186	1.11837	2.50556	4.20859	1.04843	1.52563		0.04592	0.00592	-0.12014	-0.22668	-0.10725	0.00322
												2.98313	0.84417	2.30792	4.09504	0.91216	1.5289		0.03754	0.01109	-0.10445	-0.16796	-0.08521	-0.0118
												3.23737	1.01642	2.11125	4.14533	1.05177	1.63746		0.05858	0.01271	-0.0914	-0.19984	-0.04895	-0.00677
												2.8987	0.94318	2.25138	4.37959	1.30045	1.66736		0.04186	0.00904	-0.09395	-0.19064	-0.04046	-0.00622
												2.66606	1.06475	2.31981	4.51128	1.12188	1.69718		0.01568	-0.00338	-0.09953	-0.1379	-0.04415	-0.000618472
												2.25395	0.91282	2.28023	4.55778	1.12614	1.58022		0.01876	-0.01615	-0.11853	-0.1721	-0.05463	0.02968
												2.15999	1.10559	2.01559	4.60756	1.14743	1.50997		0.04109	-0.02098	-0.1226	-0.24494	-0.06098	0.04346
												1.94427	0.69332	1.6414	4.6513	1.09288	1.45015		0.05023	-0.02166	-0.12227	-0.25218	-0.04436	0.03612
												2.05438	0.69876	1.96777	4.49009	1.03804	1.47132		0.05353	-0.02423	-0.12082	-0.26841	-0.02611	0.01928
												1.50077	1.06029	2.23259	4.44532	1.09288	1.51809		0.05891	-0.02164	-0.14741	-0.31666	0.00734	0.01725
												1.68284	1.49849	1.83481	4.52699	1.18744	1.46765		0.03371	0.000706359	-0.15011	-0.26764	0.01281	-0.00155
												1.92719	1.60262	1.68432	4.21758	1.20013	1.46335		0.01728	0.0289	-0.14435	-0.24297	-0.00213	-0.00246
												1.464	1.81374	1.21479	4.1073	1.23096	1.43778		0.02088	0.01071	-0.14402	-0.10831	-0.00506	0.00139
												1.63922	2.18836	1.46245	4.30314	1.36006	1.53226		0.02316	-0.00324	-0.13054	-0.07038	-0.01229	0.00995
												1.37146	2.38963	1.22352	4.44309	1.30722	1.50813		0.02644	-0.01328	-0.13113	-0.05282	-0.0233	-0.00204
												1.53729	2.65674	1.97071	4.60467	1.3821	1.41796		0.04305	-0.04781	-0.12573	0.05618	-0.0124	-0.02757
												1.66381	2.6706	2.00169	4.57678	1.50967	1.45367		0.03817	-0.07482	-0.12902	0.01157	-0.00318	-0.02567
												1.40461	2.79025	2.24137	4.74795	1.53749	1.49468		0.03958	-0.07922	-0.1315	0.05013	-0.023	-0.0243
												1.48626	2.5717	2.32104	4.74795	1.72452	1.52164		0.05971	-0.05596	-0.1447	0.01593	-0.06089	-0.03193
												1.6412	1.99243	1.9475	4.74251	1.82162	1.36541		0.06304	-0.06077	-0.11015	-0.01641	-0.0263	-0.01727
												1.07055	1.90812	1.93152	4.74251	1.82953	1.32804		0.06227	-0.04538	-0.10957	-0.05864	-0.02316	0.005
												1.02126	1.71884	1.84699	4.79822	1.95818	1.333		0.08054	-0.07363	-0.11732	-0.13376	-0.06709	0.00576
												1.11368	2.08287	1.58854	4.93837	1.97596	1.16677		0.0776	-0.09722	-0.12237	-0.16747	-0.07404	-0.01162
												0.96186	2.06715	0.88315	4.78639	2.00723	1.1655		0.06423	-0.09787	-0.12556	-0.21206	-0.10438	-0.02071
												1.0836	1.98162	1.32299	4.69806	2.11257	1.20986		0.06952	-0.10497	-0.14645	-0.2992	-0.09675	-0.00709
												0.77273	1.9224	0.79292	4.61044	2.08098	1.41714		0.07007	-0.07003	-0.13587	-0.40834	-0.09487	-0.0092
												0.58266	1.83258	0.69549	4.70421	2.00525	1.51357		0.05796	-0.06331	-0.12645	-0.43489	-0.13834	-0.01245
												0.71829	1.59245	1.28341	4.72814	2.03522	1.49102		0.0639	-0.0932	-0.11915	-0.44861	-0.13615	-0.01126
												0.93928	1.16042	0.75194	4.87471	1.98458	1.43403		0.0743	-0.1186	-0.08988	-0.42851	-0.11463	0.02601
												0.98498	1.67528	0.8477	4.80629	2.00015	1.26792		0.08248	-0.12835	-0.0774	-0.38567	-0.13209	0.02537
												1.03646	2.04652	1.32334	4.75373	2.01565	1.35821		0.0829	-0.1151	-0.09791	-0.32088	-0.14272	0.00423
												1.41323	1.72266	1.23076	4.85422	1.85406	1.2699		0.06896	-0.14612	-0.08707	-0.32383	-0.12042	-0.0062
												1.74979	1.70908	1.97607	4.91396	1.77229	1.27021		0.06317	-0.10434	-0.08191	-0.21491	-0.10364	-0.01474
												2.12698	1.65137	2.21485	4.89193	1.73168	1.14541		0.07658	-0.09371	-0.09653	-0.12213	-0.12117	-0.03571
												1.97741	1.97955	1.97607	4.99298	1.72931	0.99511		0.07138	-0.09275	-0.09176	-0.11563	-0.15908	-0.03122
												2.00091	1.91314	2.29585	4.8146	1.64221	0.91425		0.06745	-0.10458	-0.09691	-0.08899	-0.13965	-0.05096
												1.90285	1.91314	2.19445	4.85015	1.60056	0.99117		0.04754	-0.08743	-0.10477	-0.04949	-0.12828	-0.02857
												1.74987	1.94054	1.65071	4.87855	1.53518	0.8714		0.0263	-0.05338	-0.1005	-0.04269	-0.0928	-0.03131
												1.46584	2.1145	2.01411	5.01	1.35064	0.89499		0.02175	-0.00996	-0.1018	0.03244	-0.06094	-0.0235
												1.84282	1.96682	2.09248	5.01	1.19922	0.89677		0.03259	0.000761259	-0.12468	-0.00356	-0.04482	0.0079
												2.00569	1.73241	3.20339	5.03748	1.2616	0.79702		0.03841	-0.01273	-0.13405	-0.06033	-0.05629	0.01061
												1.51059	2.03966	1.87883	5.01087	1.24059	0.77179		0.02687	0.03392	-0.15585	-0.14246	-0.09302	-0.00197
												1.38717	1.65013	1.26359	4.99491	1.22606	0.76567		0.02969	0.01937	-0.15692	-0.17498	-0.10957	-0.0109
												1.20394	1.40066	1.92433	5.1047	1.06033	0.70996		-0.00106	0.0242	-0.14221	-0.15651	-0.10608	-0.01047
												1.24586	1.09518	2.05202	5.21155	1.03076	0.73757		-0.02254	0.06513	-0.15225	-0.2427	-0.08081	-0.01844
												1.16516	1.3921	1.87928	5.20715	1.10163	0.73955		-0.02561	0.03753	-0.13852	-0.19344	-0.07926	-0.02349
												1.51941	1.5928	1.27364	5.12173	1.11128	0.79593		-0.01517	0.02708	-0.13348	-0.22551	-0.12211	-0.04035
												1.55355	1.48295	1.00583	5.13373	1.14156	0.88721		-0.00548	0.02456	-0.15972	-0.20413	-0.14066	-0.0641
												1.60511	1.67702	1.77058	5.32943	1.21424	0.89672		-0.00368	0.00284	-0.17445	-0.08696	-0.19216	-0.06038
												1.61678	1.5149	1.62934	5.18728	1.21424	0.86208		0.00891	-0.00143	-0.17172	-0.05031	-0.19462	-0.03254
												1.64691	1.41133	0.77647	5.34569	1.13465	0.72148		0.012	0.01075	-0.15923	0.03269	-0.16566	0.013
												1.94786	1.07873	1.09872	5.4918	1.15456	0.70544		0.03818	-0.00725	-0.16134	0.08822	-0.13378	0.01165
												1.87562	1.04956	2.13975	5.49181	1.09536	0.7408		0.02178	-0.01769	-0.16068	0.10385	-0.11497	0.02063
												1.77198	1.07957	1.27673	5.4256	1.10098	0.79115		0.01026	-0.01571	-0.16173	0.03317	-0.09528	0.04217
												1.76146	0.9028	1.64333	5.39146	1.03626	0.86656		0.02454	-0.012	-0.16151	0.00839	-0.07061	0.03596
												1.86668	0.22855	1.78253	5.427	0.85959	0.93947		0.02945	-0.0059	-0.15119	-0.00627	-0.05648	0.05878
												1.68709	0.29814	2.45425	5.52405	0.99701	0.83964		0.02787	-0.01522	-0.13027	-0.01204	-0.03496	0.05473
												1.62737	-0.02041	2.13669	5.52534	0.96065	0.94695		0.01	0.00443	-0.11615	-0.06831	-0.01314	0.03594
												1.60281	-0.58885	1.50417	5.36855	0.88991	0.97645		-0.01763	0.02247	-0.12783	-0.11714	0.00426	0.02837
												1.27279	-0.57371	1.79014	5.55119	0.99017	0.98919		-0.0018	0.05699	-0.12563	-0.14475	0.02225	0.02017
												1.11066	-0.37091	2.50988	5.56911	0.96892	1.08426		0.00939	0.06106	-0.11869	-0.163	0.01924	-0.00101
												0.80735	-0.11221	2.38835	5.52973	0.96892	1.21502		0.01131	0.05536	-0.11078	-0.17404	-0.00386	0.03909
												0.88889	-0.28168	2.09514	5.57267	0.84654	1.28816		-0.00599	0.07688	-0.10176	-0.17076	-0.000308161	0.03289
												0.99884	0.08214	2.65646	5.57267	0.84161	1.41714		-0.02105	0.06883	-0.11023	-0.14539	-0.02633	0.0148
												0.54523	-0.04919	2.1076	5.53163	0.80674	1.39958		0.000853759	0.07903	-0.10504	-0.17234	-0.05558	0.00222
												0.60666	-0.13429	2.17546	5.53779	0.57227	1.32951		-0.01006	0.0892	-0.12976	-0.13384	-0.05205	0.00141
												0.60666	-0.5772	2.39833	5.57127	0.48676	1.26748		0.00272	0.08757	-0.13893	-0.18567	-0.07331	0.0163
												0.5174	-0.29872	2.35388	5.54071	0.42496	1.05423		-0.00502	0.08174	-0.13586	-0.18033	-0.08461	0.04769
												0.9018	-0.06558	1.62024	5.43658	0.39274	1.04601		-0.00309	0.08543	-0.12944	-0.09414	-0.08033	0.04196
												1.18692	0.18633	1.25439	5.47932	0.35241	1.00262		-0.01983	0.09241	-0.1255	-0.09862	-0.09261	0.00214
												1.32963	0.34932	1.20888	5.67689	0.5289	1.04604		-0.01325	0.10566	-0.13436	-0.09563	-0.10337	0.02391
												1.32963	0.18098	1.02173	5.70727	0.49621	1.12009		-0.00934	0.09177	-0.11991	-0.09837	-0.11955	0.01368
												1.68144	0.47329	1.42273	5.83298	0.37125	1.02391		0.01416	0.05615	-0.11982	-0.07294	-0.13301	-0.00236
												1.6299	0.46954	1.65443	5.95347	0.40524	0.86679		0.00866	0.0233	-0.1085	-0.14064	-0.15891	-0.00665
												1.92748	0.27222	1.98835	6.03967	0.52197	0.94312		-0.02719	0.02285	-0.13967	-0.27719	-0.14405	-0.0087
												2.01541	-0.0836	2.06672	6.00431	0.36676	0.79433		-0.01774	0.0217	-0.13775	-0.30756	-0.16375	-0.01562
												1.99415	-0.80623	1.45043	5.94346	0.36676	0.90038		0.00404	0.05708	-0.14566	-0.27022	-0.17394	-0.00521
												2.00238	-0.76209	1.50282	5.80262	0.36676	0.81869		0.02839	0.07304	-0.16399	-0.31242	-0.14012	-0.04075
												1.99057	-1.51776	1.52755	5.733	0.34669	0.81196		0.04418	0.0445	-0.16877	-0.25683	-0.14702	-0.06295
												1.98075	-1.90487	0.94853	5.52833	0.34669	0.92675		0.03247	-0.00382	-0.18416	-0.17313	-0.1317	-0.03748
												1.83625	-1.94683	0.80353	5.40928	0.45592	0.90513		0.02753	0.0085	-0.18304	-0.0921	-0.12232	-0.04884
												1.76997	-1.61292	0.566	5.24628	0.47608	0.8808		0.00607	-0.00296	-0.19902	-0.12651	-0.10304	-0.0549
												1.41428	-1.74393	0.5441	5.08238	0.58866	0.88299		0.00367	0.05686	-0.18771	-0.10535	-0.09198	-0.05751
												1.16437	-1.53681	0.72531	4.9252	0.43871	0.88872		-0.00261	0.06629	-0.17561	-0.03558	-0.06688	-0.05373
												0.86291	-1.50529	1.16779	4.94291	0.51349	0.7834		0.01375	0.0661	-0.15789	-0.000613871	-0.08071	-0.07224
												0.87114	-1.41834	0.70541	4.60803	0.78081	0.78337		0.01911	0.0714	-0.16125	-0.00612	-0.05879	-0.05697
												0.5662	-1.23489	1.03816	4.60926	0.82402	0.83344		0.00764	0.00992	-0.17702	-0.0323	-0.01386	-0.05327
												0.59525	-1.2215	1.08704	4.38688	0.77032	1.07976		0.0171	-0.02821	-0.17121	-0.06551	-0.05126	-0.02882
												0.35712	-1.13893	1.38462	4.40842	0.96546	1.01602		0.01715	-0.01016	-0.16384	-0.18168	-0.06078	-0.01568
												-0.02426	-0.99561	2.08848	4.54435	0.86237	0.98099		-0.00298	0.03283	-0.1397	-0.23001	-0.08477	-0.00849
												0.24061	-0.77783	2.086	4.34184	0.86237	0.95791		-0.01447	0.01928	-0.12521	-0.23076	-0.07618	-0.00299
												-0.10353	-0.97712	2.06935	4.16118	0.9379	1.00652		0.00605	-0.06296	-0.10623	-0.23676	-0.09399	0.01085
												-0.2429	-0.9477	1.89414	4.3194	1.10981	1.0714		0.01667	-0.11843	-0.10668	-0.25623	-0.08502	0.01515
												-0.08131	-1.26002	1.53164	3.84442	1.05975	1.08801		0.01265	-0.1297	-0.11087	-0.2689	-0.11443	0.03608
												-0.16682	-0.71597	1.11994	3.75133	1.17582	1.03531		-0.000740947	-0.14318	-0.13	-0.3026	-0.11437	0.02864
												-0.55139	-1.33715	2.1137	3.80219	1.34064	1.07992		-0.01148	-0.11191	-0.1472	-0.34405	-0.1422	0.01421
												-0.56959	-1.05587	2.15068	3.76601	1.24751	1.10719		-0.00748	-0.0806	-0.1347	-0.36768	-0.16917	0.01904
												-0.49735	-1.18085	1.80653	3.80885	1.32395	1.11307		-0.02493	-0.09348	-0.13998	-0.3164	-0.17865	-0.01497
												-0.49735	-1.14754	1.5643	4.01649	1.5226	0.94735		-0.022	-0.11011	-0.16251	-0.32502	-0.16787	-0.00993
												-0.24144	-1.17961	0.93717	4.21409	1.46268	0.87124		-0.00465	-0.09369	-0.16603	-0.30678	-0.16541	-0.03429
												-0.05895	-0.98104	0.70478	4.20581	1.31883	0.90035		0.00821	-0.0856	-0.18016	-0.33557	-0.157	-0.02897
												-0.13155	-1.31481	0.24307	4.18377	1.28195	0.92658		0.00165	-0.01948	-0.19194	-0.33032	-0.13389	-0.05429
												-0.12247	-0.58619	-0.53914	4.27039	1.23191	0.93297		-0.01084	0.0039	-0.20349	-0.32687	-0.13363	-0.06101
												-0.32137	-0.20959	-0.79778	4.25508	1.22304	0.86501		-0.02168	0.04317	-0.19698	-0.26477	-0.14228	-0.07338
												-0.20382	-0.5525	-0.75747	4.28505	1.19441	0.9155		0.00584	0.07528	-0.20045	-0.2738	-0.14077	-0.07065
												-0.07764	-0.68628	-0.75747	4.39898	1.12606	0.91814		0.0211	0.04799	-0.19439	-0.26985	-0.15133	-0.07422
												0.34447	-0.65248	-0.74914	4.34478	1.08453	0.88885		0.02878	0.10118	-0.19005	-0.23736	-0.16014	-0.06793
												-0.24915	-0.57287	-0.32032	4.38105	1.26859	0.88885		0.04308	0.1216	-0.19073	-0.22527	-0.17901	-0.03437
												-0.59425	-0.59779	-0.32032	4.16197	1.12986	0.9019		0.03645	0.09955	-0.1824	-0.29655	-0.19866	-0.03466
												-0.28226	-0.80927	-0.38775	4.09212	1.12986	0.96016		0.0462	0.08826	-0.18713	-0.31309	-0.14221	-0.03151

## Sheet: Figure 8
	Figure 8E				Figure 8F				Figure 8H				Figure 8I				Figure 8K				Figure 8L				Figure 8M					Figure 8N						Figure 8P				Figure 8R				Figure 8S
	mCherry	hM4Di			mCherry	hM4Di			mCherry	hM4Di			mCherry	hM4Di			mCherry	hM4Di			mCherry	hM4Di			mCherry	hM4Di			mCherry	Day 7	Day 14	Day 21	Day 28			mCherry	hM4Di			mCherry(×105)	hM4Di(×105)			mCherry	hM4Di
	109.53	210.84			22	17			12.4	14.67			122.687	156.325			87.44	110.18			5	8			0.29555	0.25434				48.668	228.267	529.92	806.725			0.75	0.39			8.91	4.15			1.98	1.21
	70.49	206.79			17	16			11.06	20.8			119.149	218.023			54.09	109.95			4	6			0.33728	0.26552				81.12	243.682	406.78	656.667			0.61	0.43			7.05	3.98			2.35	1.16
	82.2	137.67			23	31			13.73	14.73			146.027	148.955			92.27	96.92			6	5			0.30772	0.24066				55.016	165.528	340.216	551.412			0.54	0.45			6.44	5.11			2.75	1.44
	92.13	101.73			20	31			18.11	29.6			196.188	317.171			62.12	96.43			3	5			0.35448	0.29464				37.044	260.876	342.924	640.512			0.6	0.47			7.15	3.03			2.71	1.37
	122.93	175.8			9	33			8.5	23.28			97.735	234.234			25.04	84.53			1	5			0.35413	0.27331				45.864	288.8	705.499	1256.92			1.14	0.62			12.08	7.18			2.23	1.87
	98.99	109.47			14	25			19.62	34.39			207.791	354.973			45.83	109.87			3	6			0.32544	0.25055				75.6315	260.876	525.742	921.736			0.97	0.45			10.21	5.32			2.37	1.18
	92.85	158.07			14	24			17.04	17.76			183.969	182.862			87.54	82.94			6	7			0.30205	0.26422				29.808	193.842	498.677	604.713			0.52	0.4			6.31	3.66			2.51	1.67
	62.12	156.53			9	12			8.07	31.41			106.24	314.629			63.6	80.66			5	6			0.30811	0.25631				71.424	228.267	516.304	929.703			0.91	0.64			10.17	7.61			2.58	1.25
	101.46	91.99			11	13			13.47	18.25			151.53	199.347			51.39	93.51			3	7			0.32081	0.23786				37.044	243.682	497.664	943.2			0.87	0.75			9.42	8.22			2.07	1.83
	131.01	164.98			7	28			22.31	33.32			239.532	340.862			30.25	104.21			2	6			0.30813	0.28272				37.044	256	657.306	1157.65			1.03	0.57			11.17	6.23			2.2	1.81
	96.78	95.47			12	23			10.2	15.2			113.068	135.608			59.97	94.34			3	5			0.33464	0.25472				46.575	267.696	541.017	939.87			0.87	0.59			9.64	6.44			2.42	1.93
	88.69	186.85			19	17			23.21	24.28			227.313	261.198			87.39	68.68			6	4			0.29674	0.2761				47.5875	204.16	425.27	547.832			0.59	0.62			6.58	6.84			2.15	1.8
	122.59	197.39			14	12			9.66	22.66			106.545	244.1			47.93	113.11			4	7			0.34241	0.23908				55.296	302.58	443.576	901.552			0.82	0.57			9.33	6.55			2.26	1.93
	99.47				10				18.56				207.576				70.1				6				0.30522					95.648	236.816	453.024	767.083			0.7				8.51				2.03
																													hM4Di	Day 7	Day 14	Day 21	Day 28
																														51.9115	128.993	199.584	437.712
																														66.3255	186.624	262.4	473.984
																														83.1875	141.312	256	486
																														70.304	178.85	268.363	494.606
																														98.3125	180.918	307.062	658.317
																														45.5625	86.022	179.562	477.144
																														70.304	183.787	212.544	441.099
																														25.725	275.684	525.742	717.336
																														48.668	340.736	473.984	842.58
																														42.592	202.612	426.471	600.288
																														39.7535	186.624	477.144	644.962
																														55.016	275.699	495.144	665.856
																														37.044	176.62	476.256	617.16

## Sheet: Figure 9
	Figure 9E				Figure 9F				Figure 9H				Figure 9I				Figure 9K				Figure 9L				Figure 9M					Figure 9N						Figure 9P				Figure 9R				Figure 9S
	mCherry	hM3Dq			mCherry	hM3Dq			mCherry	hM3Dq			mCherry	hM3Dq			mCherry	hM3Dq			mCherry	hM3Dq			mCherry	hM3Dq			mCherry	Day 7	Day 14	Day 21	Day 28			mCherry	hM3Dq			mCherry(×105)	hM3Dq(×105)			mCherry	hM3Dq
	140.35	23.5			12	5			11.28	8.14			125.084	87.747			92.03	23.22			7	2			0.29831	0.38974				26.3375	260.11	416.785	538.65			0.5	1.14			8.65	28.69
	84.13	101.4			8	12			13.81	12.35			146.75	141.258			51.73	50.21			3	3			0.30689	0.37483				70.304	220.5	647.149	1103.38			1.18	1.38			13.15	32.06
	138.26	85.62			19	8			17.79	7.54			195.97	90.088			87.34	53.11			6	3			0.29085	0.38756				73.728	225	307.2	515			0.5	1.23			8.19	29.31
	102.79	75.81			24	14			15.28	10.96			160.303	124.988			67.92	54.94			5	3			0.3434	0.37088				51.9115	241.875	361.669	997.228			0.89	0.97			9.77	25.28
	125.88	34.93			23	3			11.87	12.93			128.454	135.146			71.28	34.34			5	2			0.28435	0.40888				82.8655	223.818	602.762	635			0.59	1.28			6.05	31.14
	69.09	52.18			21	6			16.83	10.86			191.542	117.76			55.69	29.51			4	3			0.32859	0.39646				73.008	320	552.23	1132.81			1.17	1.32			11.35	36.87
	114.56	47.07			13	12			20.28	7.62			212.654	84.575			69.31	65.5			3	5			0.3351	0.37189				59.168	304.2	638.666	847			0.8	1.27			8.62	33.02
	112.6	38.13			17	9			9.52	16.36			82.566	153.143			70.39	22.11			3	2			0.34759	0.39067				58.8245	169	379.906	892.688			0.88	1.08			9.68	24.25
	95.59	92.73			12	11			8.63	14.67			93.529	156.255			82.08	59.52			5	6			0.31796	0.35949				55.296	194.35	479.221	684.281			0.63	1.22			8.23	32.65
	76.4	102.07			11	10			12.45	4.26			141.26	42.32			40.42	54.28			3	2			0.37808	0.36386				45.5625	176.824	781.488	1054.69			1.04	1.15			11.23	27.14
	116.86	42.53			9	6			23.61	5.33			234.281	58.718			71.12	36.54			6	2			0.32073	0.39263				48.668	220.5	438.893	861.908			0.8	1.1			8.69	27.05
	134.4	33.07			16	2			17.28	6.78			191.215	79.993			83.05	37.54			7	3			0.31789	0.38977				62.208	216.626	391.608	780.275			0.73	1.29			8.67	36.04
	110.06	60.8			13	4			23.62	14.67			246.396	152.005			55.52	52.79			5	4			0.27516	0.40338				66.3255	219.488	484.344	689.7			0.64	1.16			7.36	28.09
	66.67				5				12.87				142.365				89.37				6				0.32208					77.5	181.675	426.471	974.902			0.97				10.08
	125.6				19				17.29				194.344				45.68				4				0.29527					78.732	210.938	674.411	1051.47			0.99				11.11
	80.27				7				23.75				206.185				88.52				5				0.33008					70.304	291.2	610.018	888.096			0.79				9.64
																													hM3Dq	Day 7	Day 14	Day 21	Day 28
																														97.556	327.228	639.45	1047.82
																														96.746	357.637	715.562	1301.81
																														62.5	253.125	632.736	1164.06
																														58.8245	299.218	590.646	968.832
																														62.5	328.05	896.629	1353.21
																														62.5	382.925	740.096	1314.64
																														48.668	362.404	721.412	1303.09
																														116.058	445.28	715.562	1114.11
																														62.5	288.99	513.814	1039.88
																														58.8245	262.132	614.656	1280.66
																														59.904	309.304	610.018	1046.88
																														70.304	242.592	856.326	1417.06
																														97.556	249.444	709.838	1158.95

## Sheet: Figure 10
	Figure 10C				Figure 10E				Figure 10H				Figure 10I				Figure 10K				Figure 10L				Figure 10N				Figure 10O				Figure 10P					Figure 10Q						Figure 10S				Figure 10U
	Vehicle (%)	Alp (%)			Vehicle (%)	Alp (%)			Vehicle	Alp			Vehicle	Alp			Vehicle	Alp			Vehicle	Alp			Vehicle	Alp			Vehicle	Alp			Vehicle	Alp			Vehicle	Day 7	Day 14	Day 21	Day 28			Vehicle	Alp			Vehicle(×105)	Alp(×105)
	21.5805	12.5765			44.2857	21.746			96.68	124.8			21	19			17.53	28.54			179.082	297.454			30.94	139.19			4	9			0.37422	0.14717				97.5828	310.709	468.764	1041.41			1.01	0.62			11.71	5.69
	23.125	12.865			50	21.2963			77.7	184.35			9	32			11.32	30.93			124.84	312.751			49.6	136.13			5	11			0.35867	0.17502				47.9525	377.639	644.401	1300.27			1.22	0.38			13.25	3.53
	22.7568	10.1149			57.9365	17.1296			83.07	154.53			15	31			10.93	22.69			90.45	226.223			83.19	107.85			6	8			0.32723	0.22831				46.4757	292.032	578.69	881.894			0.84	0.37			9.42	3.61
	17.9693	8.72021			52.3809	25			161.93	145.25			17	33			9.2	27.73			85.04	295.531			36.93	68.54			2	5			0.3978	0.26431				36.0638	251.914	741.28	1121.32			1.12	0.67			12.25	5.98
	20.3775	7.97536			41.1111	18.8889			91.02	229.06			20	27			17.32	25.06			156.113	271.888			86.4	76.65			5	6			0.328	0.24863				93.6637	326.384	510.042	946.639			0.93	0.55			9.41	5.45
									87.53	204.34			16	25			7.39	22.16			86.76	247.054			29.6	108.6			3	10			0.33897	0.23093				54.4932	331.856	465.577	1056.05			0.99	0.2			10.91	2.13
									75.76	126.99			17	15			12.13	33.11			115.981	337.619			30.33	86.47			2	6			0.38382	0.24044				44.5465	164.775	457.197	875.379			0.83	0.63			9.75	5.52
									150.43	116.23			6	21			25.54	35.91			213.89	348.054			77.4	109.21			4	6			0.34854	0.29134				64.8648	195.201	505.734	680.193			0.62	0.5			7.36	4.87
									109.99	211.47			11	29			22.58	18.51			212.271	176.371			94.86	79.52			7	7			0.32373	0.25873				54.3425	172.032	854.962	1067.44			1.08	0.23			10.13	2.09
									99	204.4			14	18			12.28	15.07			192.507	150.435			28.8	77.07			2	5			0.38509	0.24347				59.5584	233.438	694.303	739			0.71	0.44			8.26	4.11
									76.66	147.26			21	22			13	23.73			176.276	269.843			64.01	98.12			5	5			0.2996	0.27934				92.4161	260.112	730.682	905.545			0.88	0.56			9.18	5.43
									129.93	230.07			15	15			14.67	19.42			169.13	194.548			53.33	102.98			3	9			0.37661	0.22668				67.2374	257.994	551.076	737.776			0.72	0.62			8.64	6.58
									80.8	203.17			18	16			10.55	27.07			164.219	304.73			30.93	77.75			4	5			0.37423	0.26854				54.503	298.525	781.709	867.088			0.84	0.4			9.43	3.85
									142.91	177.87			21	18			15.06	31.01			145.299	313.305			59.47	120			7	10			0.32544	0.22759				40.0078	194.56	668.542	779.503			0.76	0.51			7.98	4.51
									102.54	121.25			15	18			19.2	16.72			180.348	189.63			81.25	126.66			6	11			0.30186	0.20479				72.0398	257.372	419.71	675.497			0.65	0.48			7.88	4.22
									138.67				17				24.41				223.293				87.08				5				0.28037					56.541	262.4	324.097	635.479			0.64				6.72
																																					Alp	Day 7	Day 14	Day 21	Day 28
																																						38.9272	53.9251	552.23	639.427
																																						50.3754	210.957	247.79	400.445
																																						88.4835	256.34	385.897	404.624
																																						78.999	308.395	398.552	558.968
																																						26.3672	132.565	175.018	588.821
																																						58.7057	101.099	171.42	192.247
																																						21.4375	153.456	319.507	662.173
																																						65.3864	112.933	141.826	524.926
																																						24.9047	241.838	412.513	227.117
																																						52.4047	269.193	399.691	500.538
																																						41.4409	115.169	282.642	589.347
																																						29.689	153.091	279.046	649.407
																																						27.5625	199.584	300.461	437.79
																																						31.0496	182.1	313.839	549.673
																																						29.8795	240.024	369.475	525.11

[truncated: 26 more sheets: Figure 11, Sheet1, Sheet2, Sheet3, Supplemental Figure 1, Supplemental Figure 2, Supplemental Figure 3, Supplemental Figure 8, Supplemental Figure 9, Supplemental Figure 10, Supplemental Figure 11, Supplemental Figure 12, Supplemental Figure 13, Supplemental Figure 14, Supplemental Figure 15, Supplemental Figure 16, Supplemental Figure 17, Supplemental Figure 18, Supplemental Figure 19, Supplemental Figure 20 …]
